# Supplementary material for: The effect of altruism on COVID-19 vaccination rates
Source: Health Econ Rev. 2023 Jan 3;13:2. doi: 10.1186/s13561-022-00415-6 (PMC9807973; doi:10.1186/s13561-022-00415-6)
Supplement: Supplementary file 2 — Additional file 2. Data. [file 13561_2022_415_MOESM2_ESM.xlsx]

## Sheet: Dataset
country	polarization_index	former_eastern	donac_org_pob	transplants_pob	vaccines_max	jan_21	feb_21	mar_21	apr_21	may_21	jun_21	jul_21	aug_21	sep_21	oct_21	nov_21	dec_21	jan_22	feb_22	mar_22	apr_22	max_date	max_speed	days_to_max
Austria	4.86058	0	2.38864e-05	2.10828e-05	54.9728	0	2.97232	7.44516	16.4414	30.4247	45.6831	56.1638	60.1881	62.4576	64.7876	67.4634	72.0266	74.0388	75.103	75.3133	75.3849	2021-07-02	0.265569	207
Belgium	4.72272	0	2.37106e-05	2.37106e-05	64.2242	0.132544	3.11714	5.81947	14.5008	30.6568	45.5044	65.0386	71.0231	73.2618	74.5522	75.535	76.4089	76.9041	78.9497	79.3082	79.376	2021-07-03	0.30877	208
Croatia	4.89461	1	2.56968e-05	2.39672e-05	34.3401	0.50477	1.48411	4.82463	10.5987	20.4652	32.9705	37.4082	40.7271	42.8069	45.1939	47.9524	54.2481	55.5506	56.3229	56.5402	56.6364	2021-06-11	0.184624	186
Cyprus	4.71227	0	4.14126e-06	4.14126e-06	49.4552	0.485558	2.64249	7.87205	13.8576	29.0531	45.1241	52.6512	61.1042	65.0213	66.6753	67.8107	70.3753	72.5241	76.4637	76.777	76.777	2021-06-17	0.257579	192
Czechia	4.85916	1	2.32734e-05	2.11237e-05	46.4969	0.338961	2.47994	5.49013	12.126	24.2434	40.014	48.5419	53.8872	56.0299	57.0638	59.1894	62.7186	63.9577	64.6637	64.7664	64.8398	2021-06-25	0.232484	200
Denmark	4.07635	0	2.12642e-05	2.07497e-05	71.3835	1.60327	3.04128	8.75277	13.5102	24.8056	41.4302	60.2625	73.1076	75.618	76.3108	76.9389	79.1591	82.7218	83.1613	83.2088	83.2397	2021-07-29	0.305058	234
Estonia	4.54609	1	2.47923e-05	2.47923e-05	40.7554	0.598255	2.69486	7.71136	17.8212	27.8132	37.9566	43.3267	50.1521	55.4804	57.5739	60.9611	62.7429	63.8316	64.546	64.7383	64.866	2021-06-18	0.211168	193
Finland	4.59602	0	2.27818e-05	2.18778e-05	60.9337	0.00850478	3.23494	9.05017	19.1452	34.2165	48.2654	61.7641	67.7844	73.2847	74.9235	76.5657	77.0716	77.1046	79.9668	80.3711	81.2332	2021-07-04	0.291549	209
France	5.65042	0	2.2436e-05	2.18722e-05	69.2256	0.0819985	3.04662	6.12231	15.1151	26.6958	42.931	53.1091	67.0873	73.7339	75.8383	76.9953	77.9363	79.0446	79.887	80.0664	80.1227	2021-08-13	0.278014	249
Germany	4.75185	0	1.09682e-05	1.06559e-05	58.4305	0.61916	2.78484	6.32247	13.9567	32.2909	45.7746	57.7999	62.3593	65.7363	67.9985	69.2527	71.8191	74.0577	75.3944	75.7509	75.933	2021-07-09	0.27304	214
Greece	4.86599	0	4.47947e-06	4.29283e-06	53.7917	0.254996	3.1374	7.12945	12.6596	23.0598	38.7728	49.3754	55.843	59.5896	62.4996	64.7171	69.192	72.5677	75.2121	75.8842	76.2087	2021-07-23	0.235928	228
Hungary	5.09428	1	1.13849e-05	1.10772e-05	51.9576	0	3.00018	10.4079	27.0712	44.2366	54.7913	57.3364	58.6113	60.4706	61.301	62.0138	64.0101	65.2174	66.171	66.4056	66.4713	2021-05-22	0.312998	166
Ireland	4.16283	0	1.26133e-05	1.20127e-05	69.4515	0.550081	3.32944	7.95331	15.1219	27.8564	45.489	55.9392	70.0287	75.5998	76.6937	77.5355	78.3327	78.99	81.1898	81.5809	81.7491	2021-08-04	0.289381	240
Italy	5.61483	0	2.18793e-05	2.07375e-05	57.7509	0.720174	2.4427	6.48608	14.054	27.3596	44.4896	59.0611	65.7945	72.0294	75.6932	77.4938	78.7154	80.8152	83.4951	83.9237	84.0473	2021-07-02	0.27899	207
Latvia	4.49323	1	1.10436e-05	1.05177e-05	66.956	0.29685	0.975182	3.50735	7.68388	17.1791	29.0356	34.9697	40.5157	45.0775	50.612	64.4506	68.961	70.7332	71.7194	71.8863	71.9907	2021-11-17	0.194075	345
Lithuania	4.18964	1	1.75332e-05	1.75332e-05	59.754	0.672302	2.94959	7.90438	15.5975	28.4053	41.7236	47.0218	55.3795	62.6405	65.533	67.8103	70.027	71.6472	72.274	72.3775	72.4658	2021-08-20	0.233414	256
Luxembourg	3.66793	0	4.74477e-06	4.74477e-06	60.6086	0.23566	2.20841	5.18528	13.9745	26.7244	40.0327	57.0575	62.4848	64.5827	66.2029	68.9226	71.0832	73.7008	75.1472	75.5751	75.6833	2021-07-17	0.273012	222
Malta	3.53827	0	3.80746e-06	3.80746e-06	60.144	0	5.68475	12.5948	31.8721	49.5317	63.7473	71.1269	78.3606	80.5912	82.0209	83.703	84.5739	87.1184	90.3114	91.3763	91.907	2021-05-25	0.355881	169
Netherlands (the)	4.62487	0	1.46206e-05	1.43913e-05	68.0786	0	3.28165	7.8106	14.0928	29.0135	44.3637	65.9629	71.9786	73.6409	75.1639	76.3532	77.355	77.67	78.2483	78.3358	78.3744	2021-07-10	0.316645	215
Poland	4.9342	1	1.03555e-05	1.01974e-05	42.4525	0.499923	3.19129	6.74167	12.9894	26.4252	38.8661	45.6495	49.2254	51.3983	52.6917	53.8587	55.6966	57.7276	59.2616	59.6397	59.8259	2021-06-18	0.219961	193
Portugal	4.41188	0	2.45498e-05	2.29003e-05	84.6798	0.70566	3.16446	7.67681	14.0335	27.7077	41.3193	58.4822	71.867	86.556	88.2894	88.9002	90.2743	92.7798	94.7832	95.0386	95.0395	2021-08-29	0.319546	265
Romania	4.97006	1	3.42215e-06	3.42215e-06	21.4593	0.399419	3.42872	6.09478	11.3572	18.4078	23.2587	25.021	26.483	27.6322	29.2359	31.2284	33.2858	35.5543	37.9774	40.3077	42.69	2021-05-22	0.129273	166
Slovakia	4.45229	1	1.28233e-05	1.22737e-05	33.1644	0	4.16155	7.73166	16.2648	24.201	34.4123	39.4025	42.4368	44.1838	45.4306	46.7613	49.7187	50.8768	51.558	51.6192	51.6534	2021-05-31	0.189511	175
Slovenia	4.5779	1	2.23796e-05	1.85703e-05	39.1986	1.30407	2.72821	7.10951	14.362	23.3177	35.4798	41.1259	46.3524	50.1026	56.425	57.5527	59.4879	60.3178	60.7203	60.812	60.8486	2021-06-18	0.203102	193
Spain	5.04817	0	3.75278e-05	3.33885e-05	75.8199	0.443517	2.82088	7.12095	13.7255	28.7613	42.8882	58.3528	71.3012	79.1702	80.8389	81.506	82.2684	85.5803	87.6352	87.8955	88.076	2021-08-19	0.297333	255
Sweden	4.34874	0	1.74821e-05	1.6806e-05	61.551	0	3.1073	6.63717	13.7164	29.1548	39.777	53.5333	63.8407	68.2002	70.1822	72.7373	74.6169	75.7753	76.5385	76.7363	76.9839	2021-07-25	0.267613	230

## Sheet: Vaccines raw data (total)
Date	Austria	Belgium	Czechia	Germany	Denmark	Spain	Estonia	Finland	France	Hungary	Ireland	Italy	Lithuania	Luxembourg	Latvia	Malta	Portugal	Netherlands	Poland	Romania	Slovakia	Slovenia	Sweden	Cyprus	Greece	Croatia
2020-12-08					1	0
2020-12-09						0									3
2020-12-10						0
2020-12-11					2	0
2020-12-12						0
2020-12-13						0
2020-12-14						0
2020-12-15						0									4
2020-12-16					3	0									5
2020-12-17					4	0									6
2020-12-18					6	0									10
2020-12-19					7	0
2020-12-20					8	0									14
2020-12-21					11	0									18
2020-12-22					16	0									23
2020-12-23					20	0									27
2020-12-24					24	0									30
2020-12-25						0
2020-12-26					29	0									33
2020-12-27			1288	24357	5741	0	191		598			7349	2417		38		4963			965		6199
2020-12-28		339	3591	42394	7638	0	509		1252		202	8854	5214	452	644		7754		2000	2066		7885			447
2020-12-29		378	7063	92446	15718	0	876		1621		276	9953	8194	800	1523		20368		6300	2778		9211			1077
2020-12-30		907	10580	156615	26087	0	1889		2054		1333	14840	9725	1251	2324		30543		36300	5666		9633			1722	7864
2020-12-31		955	11891	206545	31472	0	2475		2432		2364	40789	9755		2331		32749		47600	10289		11491			2339
2021-01-01		972	12160	232219	33519	0	2475		3547		3173	52063	9755		2337		32749			11656		11642			2603
2021-01-02		996	13443	280226	41192	0	2505		3896		4188	91144	9755		2339		32750		50391	13242		12046			3149
2021-01-03		1030	14370	302805	46243	0	2523	67	4294		4209	127025	9755		2343		32750		50833	13596	30165	12602	1887		3869	12285
2021-01-04		1100	17981	348917	48549	82834	3165		6368		5395	196657	9756		3051		33670		92220	25508		13693			10327
2021-01-05		2887	22507	401566	60565	139339	4975		13494		8919	276917	10378		3948		46433		140226	41609		16239			16631	13798
2021-01-06		6913	28354	464662	77883	169965	6586		25845		15691	342097	13889	1351	4729		61454		160359	58554		21631		3901	20616
2021-01-07		15418	36352	519478	93203	207323	7928		55285		27410	434751	18084	1496	5542		71751		188956	76400		27108			26445	20603
2021-01-08	31662	24853	46404	582245	100676	277976	10142		92396		40085	531739	23301	1706	6459		74254		198787	92706		30373			35272	24985
2021-01-09		28148	48432	642863	102494	315413	10693		103603		48157	620007	23605		6770		74352	33759	200022	102301		30627			40427	30000
2021-01-10		28643	50203	678761	103312	357891	10916		109593		52935	680941	23607		7106		74392		203053	108294	63479	30628		6035	44645
2021-01-11		34377	60060	747316	103978	406091	11765		149509		61271	763137	25825	1948	8483		85089		257834	125190		31112			50045
2021-01-12		50471	73516	826427	104442	488122	13345		211616		70147	846680	27930	2378	10121		95971		309620	140447		32995			56475
2021-01-13		72316	87062	938532	116319	581638	14739		276689		80023	942175	34140	2876	11639		109770		369212	154268		37732			64932	34553
2021-01-14		95876	102315	1022466	132750	676186	16519		359814		88099	1036747	42830	3238	13480		120920		410480	168089		44479			70960	38000
2021-01-15	116901	119587	116337	1113371	146583	768950	17800		428783		95784	1127790	50212	3681	15361		128406		436963	184146		49222			75412	41532
2021-01-16		124833	119741	1170246	150778	809048	18020		448986		101010	1193929	51320	3760	16036		129941	76963	457303	196567		49547		10226	80389	45906
2021-01-17		128106	122362	1201054	152973	851238	18050	62117	459961		102120	1228577	51366		16158	11705	129948		468795	203787	98563	49550	113489
2021-01-18		139261	134856	1268682	156473	895627	18708		545774	129689	110825	1268175	54217	4127	16435	13002	135322		491696	232949		49593			85475
2021-01-19		158554	147469	1352505	158750	956756	19466		676330	130318	119196	1300010	56560	4504	16515	14276	151434		530055	267085		50137			93382	54304
2021-01-20		179848	161167	1431553	160137	1010295	20318		813827	134554	127635	1326938	58177	4955	16545	15316	171192		566793	302231		51328			108167
2021-01-21		210236	176822	1496208	161562	1054245	21834		972179	138983	136629	1343549	59137	5660	16819	16531	199322		605313	337913		52616			123667
2021-01-22	210466	240439	191716	1564979	162190	1097369	23066		1093207	143184	143397	1356833	59462	6341	17028	17767	223177		638798	374342		53804			141298
2021-01-23		248962	195035	1605519	162851	1.12284e+06	23321		1131664	145257	147576	1362872	59464	6473	17162		233931	166319	654184	405667		54035		15322	156966
2021-01-24		250880	197291	1631219	163390	1148895	23482	115365	1141401	146695	148756	1366130	59464		17162	18783	237589		659753	432790	138666	54052	213114
2021-01-25		262335	206946	1683523	163661	1167519	23856		1219609	149676	150106	1371027	59570	7314	17191	19709			701222	459228		54055			171890	58077
2021-01-26		273546	217493	1734338	163871	1183395	24598		1319944	152704	151106	1375368	62070	8282	17233	20677			782413	487372		54136			184610
2021-01-27		286960	226525	1785337	164076	1202859	25237		1427152	161215	153267	1381764	65913	9109	17319	21417			858474	513090		54401			198161
2021-01-28		303081	233631	1832183	164313	1222323	26308		1551464	175283	154257	1386698	69295	9891	17358	22162			917908	534007		54924			210488
2021-01-29	242192	315688	239846	1882039	165327	1.23193e+06	27528		1643614	198283	155823	1391818	72280	10625	17414	22853			945600	554585		55472			220621
2021-01-30		317350	240587	1916667	166423	1.24161e+06	27794		1672717	222005	156448	1396022	72475	10752	17427	23391	277215	348875	958453	570752		55483		19618	232399
2021-01-31		318000	241305	1942447	167538	1251369	28079	157155	1677938	237872	156666	1398682	72484		17439	23811	280829		976367	584879	184603	55484	274825
2021-02-01		322039	245288	2000774	168253	1254535	28798		1731030	243136	157678	1403042	73530	11337	17461	24526	300196		998587	597796		55507			247251	58829
2021-02-02		332372	249441	2066348	170064	1265800	30043		1803294	247270	158500	1409537	75179	11927	17610	25361	301806		1053245	610044		55526			261543
2021-02-03		342693	253868	2131026	171399	1279220	31703		1875557	249687	159890	1418652	76846	12602	17865	26223	305475		1117146	619837		55711			276103	59064
2021-02-04		352800	258776	2193155	172680	1305251	33746		1957582	264530	161308	1432297	78334	13261	18012	27020	309618		1171229	628940		56321			291259	59593
2021-02-05	260845	360994	264252	2262568	174168	1.30969e+06	35295		2025790	279410	164687	1450317	79269	13826	18180	28082	314844		1193034	638547		56684			306441
2021-02-06		362254	265111	2308188	175099	1.31415e+06	35702		2048919	286379	165577	1465044	79339	13945	18197	28837	320684	544797	1200793	647351		56712		22813	318097
2021-02-07		362596	265963	2336495	176799	1318626	35712	179486	2054094	289042	165903	1474595	79340		18206	29339	321760		1206212	655838	235261	56712	315707
2021-02-08		365009	270058	2389547	179100	1328459	36709		2100899	291396	167064	1501564	79556	14094	18469	30235	324471			660723		57111			332812
2021-02-09		373289	275166	2449806	182413	1343566	38986		2166881	292627	171314	1536152	80634	14232	18614	31202	326848		1291569	666603		57199			345290	61241
2021-02-10		379927	280685	2527624	185568	1377229	41576		2237840	294624	180131	1581314	85153	15058	19062	31670	331437			671109		59693			353412
2021-02-11		388336	287028	2603326	191129	1422560	44332		2325055	310448	186309	1636732	92944	16136	20177	32524	335855		1413132	674894		66607			360800	64775
2021-02-12	289725	395207	293858	2683604	202803	1.44518e+06	45864		2404326	330745	190696	1695762	99288	16927	21366	33735	343428		1446102	678992		73537			366749
2021-02-13		395856	295476	2745663	209037	1.46817e+06	45996		2426667	335188	191900	1741924	99738	17262	21597	34574	353390	690519	1466439	683006		74248		29592	371462
2021-02-14		396003	296482	2785304	214970	1491517	45998	218872	2431731	336297	194592	1769351	99738		21606	35376	361532		1476274	686294	274807	74265	359974
2021-02-15		398202	302881	2855488	227987	1527590	46616		2469784	341958	196547	1826318	103698	18060	22336	36545	365582		1500911	696603		74341			386049	67825
2021-02-16		402699	311603	2933876	240487	1571277	48445		2520135	348927	202190	1891613	104011	19630	23662	37866	370761		1538737	707333		75396			397840
2021-02-17		410054	321306	3029332	250391	1638195	52109		2570612	365021	211925	1962764	108362	20613	25501	39147	381274		1610734	726513		80344			412970
2021-02-18		420795	333636	3121199	261470	1764985	57392		2640349	391821	220379	2045255	114873	21861	27009	40503	395692		1691115	745337		88676			430124	87169
2021-02-19	353448	438958	345502	3224366	274851	1.80676e+06	61164		2705384	427309	229763	2132114	122063	22976	28336	42231	422922		1743841	762825		94852			449073
2021-02-20		443461	347512	3300577	284780	1.84952e+06	61751		2723953	445535	235648	2206204	123013	23268	29076	43119	447743	873670	1772133	780093		97377		37570	465842
2021-02-21		445436	348649	3358309	295061	1893290	62263	297027	2727259	453457	236760	2255203	123016		29892	43888	463281		1785194	794683	313134	97377	427374		467656
2021-02-22		455376	358776	3456639	308074	1956886	64357		2764725	457096	240699	2356037	126910	23694	31656	45174	469490		1824654	811033		97852			486820	108311
2021-02-23		467478	371741	3566659	321989	2063495	68142		2818476	471004	254052	2457584	134483	24517	34048	47012	481806			828445		99376		44239	505148
2021-02-24		482512	385626	3684341	335211	2204376	68473		2878441	508043	270989	2572150	145323	25294	38351	49061	506005		1959165	846682		106197			522510	125771
2021-02-25		505448	403610	3815308	349496	2361852	72197		2978973	521283	289071	2688834	156265	26098	42521	50249	534116			863946		117000			540039	135756
2021-02-26	460389	530870	419793	3961877	384597	2.42854e+06	77376		3092382	563601	305147	2812597	165282	26800	45839	51041	575712		2101754	881653		124265		53617	556380
2021-02-27		534570	422802	4070373	390999	2.49711e+06	78411		3144471	677682	314133	2927798	166063	27101	46433	51186	611138	1105117		896727		125185			572174
2021-02-28		535204	425160	4149780	401505	2567617	78595	391462	3150661	685247	316576	2998081	166519		46570	51576	633888		2149607	907346	364338	125185	525583
2021-03-01		546248	444761	4299220	420541	2642034	81039		3216465	721677	322161	3109743	173952	27663	48123	52862	646951		2190526	938366		126324			594053	153085
2021-03-02		563324	471989	4467176	436851	2772318	84002		3317782	758037	334332	3241455	182710	28480	50007	54381	661759			975582		128504			617737
2021-03-03		587689	502947	4644979	449644	2920179	86910		3434217	785440	347215	3387264	192479	29404	53974	56525	675816		2338137	1013641		135086			643218
2021-03-04		629119	536237	4827595	466797	3129092	92043		3597775	862953	365948	3538788	202769	30726	59884	58912	699085		2424929	1050028		141822			669152	182000
2021-03-05	615161	667744	565083	5036061	482970	3.19426e+06	97611		3798634	949497	384388	3693255	212129	31977	64599	61096	736326			1088487		146421			697876
2021-03-06		675549	577243	5190205	497217	3.26079e+06	101196		4006544	981401	394784	3832681	212614	32595	65392	63479	767568	1314775	2526389	1128471		147785			725388
2021-03-07		676940	588792	5304585	508825	3328703	102190	502136	4127787	1002714	396306	3915484	212617		65480	65002	780572			1165795	432706	147787	674347	70534
2021-03-08		692540	618543	5491072	518144	3436412	105606		4234887	1047045	402972	4050289	220611	33242	67161	67595	786718		2570094	1204079		149198			753636	202167
2021-03-09		714326	654916	5689174	528789	3541667	109641		4407270	1107791	416786	4196942	231165	34534	69511	70323	795531		2641693	1246378		152892			780536
2021-03-10		741570	696251	5911716	540563	3668848	113643		4586171	1149557	430513	4358505	244285	36695	71977	72725	804619			1288737		157685			807280
2021-03-11		786066	741110	6136064	544920	3769523	121813		4828946	1229827	448981	4523980	244745	39565	74645	76076	819299		2835856	1328404		163955			831761
2021-03-12	843709	817752	779875	6392828	548117	3.81415e+06	127540		5123702	1293414	466303	4676151	255398	42235	79647	78788	840118		2891753	1367171		172439			855151	233423
2021-03-13		825599	796986	6583753	552525	3.8593e+06	132963		5355053	1319266	474599	4805268	256434	43485	80584	80974	860336	1512251	2914792	1405212		178883			877402
2021-03-14		825874	809105	6718529	553713	3.90499e+06	138228	625466	5418384	1334595	474979	4877964	256463		80661	82671	871269		2924629	1438934	540095	178884	853201
2021-03-15		852213	837503	6908220	556438	3951221	141578		5576963	1347073	477628	4983251	263369	44881	84360	85596	883620		2946767	1478760		180226			877644
2021-03-16		895026	876401	7019454	563026	4013681	145321		5718479	1397342	486561	5051459	268930	47598	84450	90002	905576		2984642	1523059		180505			895920
2021-03-17		934146	913890	7144175	573468	4052470	150488		5868885	1441706	491460	5136454	271553	50220	84539	92250	907134		3074378	1564042		180957			915641
2021-03-18		993075	951898	7262435	587718	4106550	157123		6036646	1477554	503183	5220964	274321	52872	84578	95707	919682		3162971	1607153		182636			935269
2021-03-19	1035101	1042337	986419	7423754	595350	4.13243e+06	163567		6266582	1520350	513542	5318801	277471	55348	85071	97064	931602		3213724	1649846		185618			956745	288622
2021-03-20		1063479	1001603	7591254	598286	4.15847e+06	165788		6433211	1563242	518781	5432987	277958	56383	85502	99250	948484	1599134	3233998	1696024		189684		93475	977045
2021-03-21		1064028	1009049	7717866	603168	4.18467e+06	167110	751838	6483115	1589601	522415	5518471	277974		85542	101451	958639		3242462	1737681	653636	189685	969825
2021-03-22		1091756	1033628	7911129	607198	4211040	169061		6653074	1636436	529816	5649145	284873	57408	88023	105611	966404		3289482	1761555		190814			997959	311448
2021-03-23		1134307	1060304	8128630	613141	4252598	171806		6903374	1696110	542376	5804715	292115	59309	93217	109538	976498		3385827	1792257		194815			1018670
2021-03-24		1185802	1087198	8379595	622747	4343860	177052		7160202	1747519	555996	5976748	304293	61024	98741	113179	996735		3524209	1823054		202192			1035543
2021-03-25		1245319	1113557	8632379	630321	4447534	185536		7501930	1803553	576854	6164055	314426	62809	103481	117171	1035621			1853223		214124			1035659
2021-03-26	1191247	1296096	1138401	8918823	636355	4561529	191346		7860659	1870631	596547	6358537	324240	64697	106818	121823	1102549		3785646	1879609		227919			1046291	335916
2021-03-27		1315027	1146863	9138635	646142	4.69294e+06	193476		8055884	1903498	608284	6532742	327284	65848	107093	126055	1130801	1798549		1906461		234726			1055744
2021-03-28		1316639	1152411	9282102	656729	4.82814e+06	193962	861351	8115197	1920347		6655620	327389		107132	129350	1192698		3889970	1931061	751773	235984	1096724			348648
2021-03-29		1335358	1171571	9499676	674347	4967230	195904		8318109		633345	6833815	333216	68613	108868	133771	1224781			1954725		237114			1066873
2021-03-30		1362125	1196281	9736747	695574	5092535	198491		8603492	2011029	649169	7028427	339972	70911	113207	138176	1245700		4062784	1981969		244850			1080658
2021-03-31		1436061	1219437	9972631	708442	5314076	202950		8866428	2065948	668858	7244997	353434	73151	117801	142805	1273051		4231313	2006883		258287			1092633	385724
2021-04-01		1513427	1245124	10209891	712624	5545140	210936		9181756	2156680	688989	7443474	369105	75858	121278	147956	1287020		4404565	2032108		275089			1114363	404518
2021-04-02	1335259	1577893	1252108	10368038	717484	5.62571e+06	214488		9463007	2235731	696531	7648114	381981	78403	121873	151942	1328253		4544816	2057151		285229			1135585	419431
2021-04-03		1597621	1255760	10535907	729408	5707450	222283		9604038	2312501	699557	7818253	390040	81079	125204	154462	1346931	2140003		2082040		288331		114660	1171420
2021-04-04		1597809	1258304	10678810	740919	5.79844e+06	226292	993721	9650357	2362839	702982	7894182	392450		126839	156668	1357742		4585575	2102498	861564	289925	1291814			426037
2021-04-05		1610227	1260736	10856901	753097	5890888	228798		9713640	2432313	714969	8027789	396129	83645	129722	159065	1363559		4591351	2123600		289926			1222682
2021-04-06		1648311	1276953	11136510	768946	6118710	231272		9930734	2536751	733323	8238721	407868	86350	134651	161909	1390284			2147482		292396			1269938	427387
2021-04-07		1686783	1300459	11709760	785390	6416016	236165		10190890	2608084	753508	8484029	419551	88712	143453	164492	1426920		4909594	2172383		298546		124165	1312896	432601
2021-04-08		1797650	1339275	12322672	799033	6791079	247795		10528567	2689102	774206	8735019	441460	91071	150291	167130	1478329		5167241	2197830		313305			1353956	440890
2021-04-09	1552137	1917565	1378875	12867669	815356	7159716	257363		10938618	2760938	785374	8989985	471391	93748	155043	170315	1533815			2220374		331869		130937	1394013	458762
2021-04-10		1982550	1394443	13175706	831968	7.32801e+06	258586		11151182	2835894	788236	9243184	486853	96051	156662	171678	1590789	2654104	5529714	2249928		340951			1435503	473522
2021-04-11		1986294	1404238	13389650	846763	7.50026e+06	258871	1161012	11207241	2900383	796014	9404337	488548		156764	173237	1601594		5581068	2278122	958368	342580	1541919			477617
2021-04-12		2026358	1442561	13732740	939946	7676560	260339		11444201	2969647	807508	9610174	496845	99992	159144	175347	1621039		5670769	2318060		344239			1480479	483825
2021-04-13		2090863	1478867	14237202	958357	7937566	262621		11753570	3037023	827848	9833205	512761	103569	162826	178292	1650861		5832860	2364231		347332			1524902	491601
2021-04-14		2167349	1517756	14931381	969762	8250887	267964		12047951	3090994	854958	10075778	532973	107167	168937	181133	1693308			2413558		355173			1569559	500233
2021-04-15		2252832	1565592	15543917	984984	8631548	277272		12384919		882926	10329945	551045	110437	174248	183987	1745968		6236689	2463355		364670			1620067	519375
2021-04-16	1830305	2329860	1610308	16068561	1002270	9002054	285493		12724109		898767	10611973	566637	113943	182698	187277	1805481			2515196		373078		145357	1671324	539487
2021-04-17		2382393	1627035	16378613	1020947	9.14627e+06	286817		12912721	3252579	899832	10888654	568957	118120	188865	190489	1853321	3369114		2570289		375585			1721650	552559
2021-04-18		2388484	1640035	16609527	1035361	9.29281e+06	287792	1365365	12964284	3266425	906565	11076911	569040		189799	191583	1967209			2618386	1027230	376864	1948603			553883
2021-04-19		2445517	1684009	16951743	1060049	9441685	289032		13169886	3317052	921640	11301023	573898	119261	193121	195071	2047488		6699255	2667448		379200		156682	1774120	556969
2021-04-20		2492896	1726597	17451713	1081949	9588913	290969		13424179	3363596	948344	11538180	584616	120308	198585	198624	2068685		6868703	2729090		384422		161389	1826618	565164
2021-04-21		2580714	1774368	18101766	1104374	9886203	295253		13677299	3419450	979957	11793559	598507	123141	205822	201860	2097922		7079324	2792636		392169		165558	1876009	578273
2021-04-22		2671572	1828899	18675510	1132507	10141949	303455		13964667	3508846	1013571	12058406	614245	125742	213234	204963	2127904		7311128	2852174		400316			1924630	593972
2021-04-23	2124179	2736812	1878914	19164204	1154566	10405863	309147		14262623	3576705	1037267	12334823	630841	128537	222020	208959	2156381		7526598	2913176		411207		176082	1971361	611792
2021-04-24		2781595	1896792	19471613	1169386	1.05994e+07	310012		14453026		1047009	12608272	634819	130593	227583	211985	2196002	3904042		2975185		413698			2004512	621077
2021-04-25		2788022	1911506	19705957	1184513	10796466	311220	1556841	14522488	3603901	1062575	12829298	635091	130595	228949	212593	2227333		7765723	3029274	1115752	414356	2349833			627216
2021-04-26		2844700	1961119	20066243	1215862	11013911	312673		14743340	3679730	1088489	13092922	640016	131879	231624	216171	2259229			3083954		414735			2032090	629108
2021-04-27		2883462	2010110	20762551	1242268	11261171	316156		15027843	3774221	1114512	13356161	651874	132692	236348	219442	2299511		8072900	3139149		415196			2063824	639564
2021-04-28		2963322	2068894	21762279	1266289	11520146	322801		15327237	3870222	1146198	13626853	665743	136457	247545	222470	2338692		8229040	3192682		418391			2099343	648709
2021-04-29		3051613	2134516	22578685	1292064	11763360	331017		15684256	3913550	1182316	13983596	678690	140499	257933	225810	2392605		8597875	3243823		424415			2131890	682757
2021-04-30	2414813	3112504	2196811	23248486	1305489	1.19059e+07	336636		16056364	4023137	1198886	14323789	690019	144387	266923	228810	2455181			3294995		430771			2153560	702470
2021-05-01		3152544	2216202	23511710	1312804	1.20501e+07	337587		16223933	4064204	1211329	14608733	696728	148456	273265	231511	2524456	4498214	8917338	3328406		431644		218323	2170847	707057
2021-05-02		3156220	2235156	23711457	1329403	12196079	339147	1753750	16315568	4073149	1225592	14861825	696758		274853	233193	2566516			3346649	1236063	432936	2721672			708137
2021-05-03		3223004	2302438	24049777	1349802	12381213	341472		16604338	4099495	1252236	15153762	706177	152154	276916	237018	2607369		9018412	3370275		438042			2191449	716861
2021-05-04		3290944	2369002	24736198	1377356	12686341	346432		16919853	4123697	1284387	15469813	717337	155899	285646	241103	2658813			3402904		445226			2214648	734556
2021-05-05		3375769	2442216	25658329	1404096	12966552	353695		17246865	4153038	1321776	15810873	729926	160429	295281	246698	2719011		9454765	3441407		455414			2272642	760805
2021-05-06		3464780	2522667	26432530	1425582	13271511	362304		17626221	4203873	1362452	16159470	744972	165378	308840	251787	2767568		9735602	3482765		471113		252792	2333913	796909
2021-05-07	2751327	3566102	2600000	27092178	1442025	1.34446e+07	368577		17998846	4261822	1388060	16516313	764064	169650	320722	255633	2817295		9987919	3521003		484710			2391470	835320
2021-05-08		3647190	2629543	27366221	1451513	1.36198e+07	371637		18220953	4288641	1407724	16843773	778192	175129	330789	257781	2864727	5068159	10185393	3571944		490247			2450303	867621
2021-05-09		3655252	2653784	27551324	1467419	13797431	372803	1959629	18350601	4305775	1436707	17100682	785276		332129	258766	2933324		10260941	3621060	1389527	491902	3064228			879312
2021-05-10		3734715	2726589	27952782	1493937	14028954	374993		18663824	4346089	1470768	17394580	800917	179437	337155	265361	2991913		10400987	3663930		494234		284264	2507229	894881
2021-05-11		3793992	2802748	28757547	1523571	14318348	378732		19067575		1502207	17697346	816699	183290	350053	268118	3050774		10609955	3702880		502514		293180	2561858	919139
2021-05-12		3859457	2882700	29816503	1549722	14555552	384727		19501538	4420767	1538337	18023502	835230	187620	365877	272025	3104018			3741591		519135		305274	2615123
2021-05-13		3898328	2966759	30088188	1569405	14911306	390539		19840030	4483598	1576772	18369938	851837	191726	380875	276041	3157300		11112068	3780927		538678			2666895	980177
2021-05-14	3073325	3940983	3046314	30623930	1590014	1.50466e+07	396655		20294037	4554679	1605633	18722890	868408	196030	392672	280134	3210200		11329356	3825887		556131		320309	2718390	1009609
2021-05-15		3974140	3078286	30863583	1605439	1.51831e+07	399787		20668906	4600012	1628802	19086757	871518	199583	400472	283229	3233849	5760038	11490114	3877825		563071			2772414	1039233
2021-05-16		3976588	3104101	31029280	1625381	15320846	400719	2124585	20871590	4639299	1664286	19360086	871811		404510	284395	3239871		11556822	3920257	1555192	563254	3342648	325648		1041215
2021-05-17		4063436	3176644	31389820	1656389	15495889	406606		21247565	4714992	1703437	19633595	882588	204870	411632	286709	3300067		11664606	3954752		566814		334258	2836972	1052032
2021-05-18		4166495	3248641	31917163	1685964	15741247	412461		21707465	4790996	1740648	19916120	893360	209492	422164	289855	3347842		11868779	3988746		577184		340015	2905212	1078103
2021-05-19		4245188	3326141	32495227	1717703	16049843	417682		22174723	4829595	1779843	20223300	909692	213288	431674	293178	3403777			4021195		593129		347840	2974175	1109161
2021-05-20		4314956	3401639	32963664	1750176	16347683	423000		22682060	4898866	1820584	20535455	925516	216026	439549	296548	3456524		12369238	4049436		616768			3044700
2021-05-21	3437468	4385506	3470496	33383100	1785434	1.64676e+07	429614		23171576	4969321	1850676	20864908	936097	218461	449790	299549	3510931		12577946	4077802		631869		356376	3121394	1157655
2021-05-22		4430181	3502967	33612857	1811392	1.65883e+07	433713		23518682	5005682	1869084	21187803	938504	221011	455508	301274	3560271	6269766	12710402	4104686		635354			3200861	1179998
2021-05-23		4437242	3525418	33746774	1833933	16709939	437045	2305686	23680303	5023145	1900051	21439302	939996	221011	456592	302933	3596800		12748812	4127895	1706206	636570	3592009	361142		1181255
2021-05-24		4464062	3572638	33896169	1857360	16953205	441426		23943411	5026529	1933566	21714802	945410	222112	462667	308002	3630692		12814730	4150916		637779		369970	3281550	1195088
2021-05-25		4524222	3624560	34194550	1900768	17187731	446405		24343442	5040222	1956553	21985394	960338	223370	469630	310403	3674214		12960092	4174896		641523			3357664	1197164
2021-05-26		4560485	3692329	34744467	1948140	17487591	452189		24756767	5056262	1974077	22274530	976667	224153	477583	311903	3723694		13145222	4199900		648803		376676	3416341	1221109
2021-05-27		4602189	3753762	35231270	1997391	17707320	457920		25206425	5084642	2002632	22584678	991869	225547	483304	314030	3768087		13302965	4224013		658090		381409	3474645	1240309
2021-05-28	3694740	4641559	3815520	35673258	2038372	1.7815e+07	462648		25635833	5120109	2027608	22909627	1008906	226776	493872	315748	3809946		13451439	4248493		666653			3532531	1254659
2021-05-29		4684987	3844794	35853451	2068166	1.79234e+07	466482		25934754	5137031	2052034	23230040	1014389	228012	498993	316224	3849328	6761073	13580235	4271047		670528			3589514	1270392
2021-05-30		4689603	3867209	35962558	2093970	18032417	470013	2469560	26041838	5146949	2078018	23486072	1014954	228013	501747	316747	3883440		13633827	4290657	1811015	670529	3787647	386710		1272513
2021-05-31		4755856	3922956	36184563	2130085	18178604	472314		26399716	5176630	2109157	23814016	1020092	229701	507794	318743	3913254		13707350	4311193		673530			3647975	1280300
2021-06-01		4820499	3982075	36671144	2169837	18426204	478059		26830229	5206951	2131811	24150014	1038062	232376	514924	319574	3945309		13896798	4327904		678283		387966	3698975	1293847
2021-06-02		4901887	4045060	37295514	2212507	18720164	483817		27249083	5227318	2150427	24491676	1057186	237710	519685	322359	3986949		14145161	4347529		694209		388475	3752217	1312272
2021-06-03		4995244	4103325	37580639	2248706	19038135	489930		27713077	5238903	2179550	24958790	1077896	242366	524290	324295	4040139		14224874	4370710		712549		394877	3803175	1317038
2021-06-04	4006489	5077586	4166474	37950850	2290067	1.92844e+07	494948		28168479		2200508	25466976	1097715	247093	531215	325511	4081998		14400079	4395731		723720			3854947	1329754
2021-06-05		5167152	4200664	38078333	2324996	1.95339e+07	498402		28473187	5260418	2220452	25968079	1110057	250772	534638	327155	4131045	7341247	14551620	4416410		730368			3904249	1337469
2021-06-06		5193229	4227626	38156382	2354921	19786574	500019	2647566	28606396	5261781	2240265	26399130	1115479		536050	328168	4166875		14613790	4431659	1879160	734434	4003998	403013	3972036	1338154
2021-06-07		5293224	4291327	38405066	2408465	20048174	502996		28944939	5278680	2266671	26857230	1122306	254133	542076	329000	4201317		14690217	4448864		737527		404314	4021033	1345741
2021-06-08		5377662	4355346	38820434	2462007	20305788	507216		29338430	5296926	2299591	27320751	1134263	257916	547538	330970	4254322		14845783	4468112		745040		408513	4062809	1357103
2021-06-09		5471380	4414574	39372067	2514785	20628061	511556		29722983	5311475	2327500	27794184	1145837	260628	553794	333197	4315924		15048382	4487209		754844		413032	4100020
2021-06-10		5553234	4468447	39871184	2573580	20963619	515878		30126840	5324996	2353934	28300357	1154804	263308	559860	334367	4381301		15168747	4505763		771072		415577	4130759	1386564
2021-06-11	4303430	5642622	4520584	40338497	2621968	2.11326e+07	519296		30513231		2366216	28790696	1165677	265737	565686	335791	4455419		15324134	4523121		778898		421974	4160286	1401647
2021-06-12		5721502	4552611	40499049	2655406	2.1303e+07	521497		30796391		2375573	29255605	1169734	268201	570103	339176	4486173	8358764	15457211	4536811		783590		425661	4187201
2021-06-13		5737462	4576658	40578105	2688913	21474788	523186	2867648	30901199	5342379	2391603	29614839	1172882		571395	340028	4551180		15503070	4546699	1937739	786218	4273276		4247276	1413933
2021-06-14		5816292	4619757	40849774	2741313	21713840	526340		31141820	5351972	2406466	29949727	1176986	270854	575016	341941	4590780		15549895	4558444		789159			4274435	1419924
2021-06-15		5910725	4664441	41261756	2801584	22048919	529783		31449711	5363124	2420099	30274012	1185103	273094	579525	344272	4648227			4571809		794858		436280	4302109	1427566
2021-06-16		6032325	4707273	41810799	2853443	22365104	532699		31763485	5375923	2442171	30596256	1192020	278089	585202	346576	4698944		15810905	4585234		802151		439561	4338990	1428340
2021-06-17		6170339	4746716	42284411	2904363	22684911	535606		32080969	5389058	2454702	30916923	1201832	283327	590750	348633	4760661		15940640	4597738		809904		443121	4381177
2021-06-18	4558553	6309263	4789166	42702937	2939261	2.28555e+07	540086		32402480		2461415	31236153	1207798	288021	596462	350092	4859085		16045779	4610287		814831			4424124	1442925
2021-06-19		6406003	4810966	42845198	2962945	2.30274e+07	541706		32626771		2470075	31533390	1209045	293342	600009	351962	4882482	9102672	16127860	4618571		816169		447383	4468526
2021-06-20		6437059	4828380	42926411	2992052	23200566	543479	3093670	32701121	5411431	2486081	31759837	1209406		601044	352478	4929841		16152134	4624696	1989531	816259	4576325		4526238	1450798
2021-06-21		6520393	4860896	43174654	3031454	23443444	546370		32896654	5421230	2501899	32044671	1214057	299344	604623	353164	4971146		16184242	4631506		818010			4528564	1455647
2021-06-22		6582367	4893878	43589716	3077854	23772029	548191		33119616	5431713	2522832	32334894	1218102	305584	607593	353584	4986660		16302839	4641336		821096			4565918	1456750
2021-06-23		6705905	4925606	44118210	3116258	24079429	548194		33353430	5445544	2542848	32615742	1221432	311287	607846	353895	5041832		16409509	4652703		826074		452062	4604203	1462287
2021-06-24		6832449	4955484	44653250	3150082	24325902	548230		33595110	5454866	2558853	32911267	1223044	316531	607898	355100	5102478		16447968	4663927		831208		453823	4641844
2021-06-25	4770733	6950749	4986583	45078802	3179146	2.44805e+07	550239		33822525		2568367	33195565	1227272	322559	608704	355277	5165727			4674879		831218			4678423	1472708
2021-06-26		7021848	5002487	45230441	3198191	2.46362e+07	551387		33975681		2577121	33463539	1228212	328960	609979	356128	5231065	9919912	16649656	4682674		831656			4714281	1476642
2021-06-27		7050589	5016448	45324950	3214307	24792784	552610	3229102	34031530	5468205	2601827	33677368	1228855	328961	610693	356209	5292088		16681699	4690469	2062723	831666	4865186		4728534	1478516
2021-06-28		7119740	5044874	45595462	3244917	25007416	554531		34186101	5477405	2630748	33944339	1231977	335002	614033	357171	5393134		16716871	4698815		832975			4762181	1482581
2021-06-29		7178205	5074173	46011387	3275483	25320606	556709		34368607	5486514	2653840	34191945	1236337	338828	619081	358168	5455604		16788252	4708359		834929			4800314	1488707
2021-06-30		7263766	5101687	46490604	3308278	25627278	559137		34572386		2669411	34438954	1241863	341057	624023	359169			16890799	4718336		838687		462527	4839188
2021-07-01		7356119	5125698	46970420	3339975	25948237	561527		34803327		2683842	34661281	1247327	343738	628800	360364			16971186	4728008		842391			4883996
2021-07-02	4971228	7433000	5152454	47376793	3359614	2.61327e+07	563871		35031324		2693625	34862781	1252123	346656	633928	361287			17041184	4739363		846275		465528	4923627	1500932
2021-07-03		7470771	5159562	47542352	3371239	2.63185e+07	565211		35173201		2700269	35029827	1254111	350915	637098	362262		10860951	17094868	4750718		846698		467846	4970687	1506223
2021-07-04		7478440	5167156	47644986	3384078	26505676	566562	3380819	35229880	5506665	2721147	35170394	1254396	350916	638514	362986			17114524	4756463	2135142	846698	5276502		4988117	1508083
2021-07-05		7503299	5174582	47858197	3416624	26727529	569090		35397984	5513327	2738989	35340531	1258011	354902	642623	364277	5809445		17149431	4765676		848149		469213	5034743	1511987
2021-07-06		7526322	5180066	48147809	3456879	26996373	571657		35594429		2763689	35505798	1259465	358733	647451	365611	5877895		17194359	4775543		850396		470045	5081723	1518820
2021-07-07		7565509	5205903	48494410	3503244	27277127	574160		35807195	5523878	2787398	35653667	1264821	362209	652861	367086	5946422		17254158	4785952		854893		471757	5120593	1526876
2021-07-08		7602893	5232530	48780458	3550460	27534723	576814		36038506		2807404	35769960	1270484	365277	657320	368449			17315918	4795890		860616		474819	5162882
2021-07-09	5122671	7638979	5260491	49023479	3595476	2.76871e+07	579685		36266761		2820354	35880209	1275674	368021	662668	369854			17374533	4795890		864927		478966	5204251	1543689
2021-07-10		7658832	5269880	49130091	3626164	2.78403e+07	581239		36415251		2837710	35982277	1277678	371407	665614	371421		11691199		4810625		865653		479265	5244136	1550632
2021-07-11		7663264	5278439	49200239	3660674	27994332	582807	3489315	36475369	5538557	2860866	36041567	1277895	371407	667053	372052			17430956	4820610	2193519	865870	5663640		5246057	1552689
2021-07-12		7689199	5305987	49367267	3696169	28216249	584648		36644278	5543891	2889405	36132630	1280951	374260	670631	373349	6281765		17464202	4828005		868881		484650	5269184	1557706
2021-07-13		7717177	5332203	49569087	3736843	28475900	587090		36931278	5548451	2919483	36221752	1285246	376863	675084	375090	6326424		17507308	4837012		871958		488013	5302266	1562081
2021-07-14		7752545	5358050	49798347	3779866	28759879	589348		37112073		2952627	36319993	1289562	379288	679939	377373	6383083		17569346	4846681		878215		491156	5332527	1569371
2021-07-15		7784620	5387246	49994279	3812948	29033376	592323		37458827	5559178	2985288	36422835	1296243	380879	683903	379380	6439474		17635269	4856031		885760		495815	5364904
2021-07-16	5233197	7815187	5415187	50169897	3842999	2.91831e+07	594318		37838625		3001424	36520103	1302593	382605	688534	381764	6494758			4865938		892090			5398299	1584407
2021-07-17		7834157	5423993	50260367	3867352	2.93335e+07	595587		38098239		3020175	36602103	1304458	384752	691516	383158	6545731	11919161	17742406	4872828		893471		500856	5430103	1588753
2021-07-18		7837637	5432440	50332170	3887706	29484796	598632	3573415	38207893	5569099	3051251	36688963	1305375		692413	383867	6600891			4877419	2229831	893499	6014310		5431616	1589579
2021-07-19		7858190	5455816	50439314	3920312	29697691	601742		38493146	5573557	3089467	36811557	1309959	385899	695526	386328	6643796		17797365	4886061		896668		505175	5466055	1593590
2021-07-20		7884706	5477230	50581521	3953364	29956479	605042		38869814	5578183	3126653	36932618	1317090	386710	699526	387329	6687424		17843723	4897436		900138		508507	5497274	1599146
2021-07-21		7898805	5500697	50752199	3983470	30217311	608094		39265363		3167073	37068359	1325165	387288	703898	389025	6732415		17894628	4907839		906310		511744	5525812	1604513
2021-07-22		7926878	5523070	50888924	4007853	30500003	611869		39706078		3199733	37214743	1337057	387904	707556	389263	6769761		17956225	4919009		912747		514732	5551472	1610989
2021-07-23	5324594	7951905	5546313	51022412	4032655	3.06089e+07	616047		40144789		3217406	37376604	1348812	388643	711226	392444	6813997		18012081	4930108		918618			5578596	1617306
2021-07-24		7968227	5553665	51087913	4050202	3.07182e+07	618394		40429936		3233133	37497217	1351944	389532	714363	392994	6856278	12114046		4937597		919731		518739	5598628
2021-07-25		7969906	5560306	51126402	4063606	30827932	620654	3639933	40550956		3260336	37580528	1353239	389533	715149	393062	6894557		18064022	4942334	2262223	919739	6253678	518739	5599347	1620439
2021-07-26		7991622	5583869	51210469	4088642	30996228	623878		40898160	5600959	3289449	37728351	1363335	390296	718041	393967	6921174		18095178	4951638		923075			5616497	1623475
2021-07-27		8014363	5606630	51323064	4111798	31315140	626533		41361981	5605713	3316100	37876020	1374247	390759	721495	396087	6946816		18133454	4962342		927936		526537	5635856	1628084
2021-07-28		8042977	5627919	51460672	4130849	31592444	629599		41821219	5611260	3338276	38040689	1385878	391426	725182	396686	6974732		18192439	4973073		933155		528889	5655731	1632151
2021-07-29		8067535	5649265	51582065	4149738	31851618	633002		42310808	5617260	3362295	38224488	1401437	392080	728413	398444	7002806		18239525	4983137		938807		530879	5672206
2021-07-30	5381256	8093796	5672555	51694044	4163966	3.19572e+07	636221		42772317		3376903	38416015	1411835	392708	732222	399261	7032521		18285323	4994305		942916			5690258	1643402
2021-07-31		8110238	5681513	51754671	4170463	3.20632e+07	638274		43057624		3388342	38574213	1415133	393362	734759	399690	7066297	12268999	18332060	5001452		944358			5705615	1646466
2021-08-01		8112517	5688248	51791988	4179278	32169472	640252	3705161	43169533	5624451	3403745	38687943	1415924		735694	399724			18357076	5005992	2296757	944366	6393453		5706360	1647156
2021-08-02		8132359	5706898	51862999	4195652	32352818	644080		43510590	5628383	3422150	38844779	1423258	393953	738669	400760	7129039		18387784	5014462		947000		534809	5726744	1650326
2021-08-03		8155607	5724554	51954247	4209212	32650750	648372		43908853	5632428	3445790	39002940	1432232	394473	742338	401644	7155328		18423513	5025636		950727		537939	5741514	1653601
2021-08-04		8187674	5740690	52066340	4220688	32892680	653087		44293315	5636894	3460704	39183499	1444234	394930	746348	402373	7183322		18469353	5036467		954861		541654	5755315	1656936
2021-08-05		8213546	5756738	52167574	4232188	33141450	657027		44659167	5641870	3473812	39366198	1465349	395426	749543	403261	7229707		18515393	5047539		959680		544375	5767655	1657443
2021-08-06	5437400	8239600	5773552	52265028	4242196	3.32355e+07	661983		45018592		3480707	39560988	1483856	395994	753545	404049	7267185			5058941		962879			5780364	1660504
2021-08-07		8261644	5779163	52319722	4249966	3.33299e+07	664609		45231570		3489463	39718460	1489633	396662	756402	404419	7307377	12360961	18605722	5065607		963537		547497	5791340	1662342
2021-08-08		8263188	5783537	52347554	4254090	33424529	666325	3770300	45305683	5649125	3495569	39831736	1490780	396700	757178	404461	7342466			5069847	2325646	963923	6501925		5791836	1663029
2021-08-09		8282362	5796180	52408960	4264098	33575961	670211		45564189	5654096	3505589	40019259	1503858	397159	759921	405073	7376532		18643526	5074087		966120		550138	5799457	1665334
2021-08-10		8298574	5808029	52495522	4274025	33871458	674424		45870672	5658623	3513224	40206085	1515406	397569	763268	405723	7426597		18676038	5078608		968795		551313	5807010	1667896
2021-08-11		8315086	5819403	52617161	4280319	34196761	678357		46150095	5663658	3520813	40385662	1526739	398049	767925	406414	7489628		18714190	5087963		972192		552214	5815086	1671367
2021-08-12		8332249	5830828	52737395	4286364	34455543	682118		46421319	5668993	3532566	40571494	1540980	398496	771071	407171	7550731		18759946	5097212		976098		553943	5823139	1674878
2021-08-13	5475711	8346491	5841561	52853442	4292808	3.45422e+07	686084		46673270		3550952	40731789	1552442	398926	775111	407679	7596806			5107637		979354		556568	5831355	1678479
2021-08-14		8353311	5844903	52921231	4297138	3.46291e+07	688897		46818520		3567987	40798950	1555144	399363	777455	407948	7675238	12437450	18825714	5113599		979826			5838499
2021-08-15		8353608	5847495	52959508	4301655	34716227	690460	3860618	46857780	5677606	3578526	40827413	1555887		778144	407985	7774219		18842300	5116870	2356068	979893	6636729		5838688	1679731
2021-08-16		8361817	5857291	53042695	4308910	34867478	693693		47043738	5681559	3591895	40957701	1566406	399702	780773	408546	7834186		18863709	5124558		982733		557676	5850692	1682143
2021-08-17		8374261	5866894	53156839	4316097	35072910	696574		47259235	5687634	3607752	41091122	1574947	400293	783937	409095	7901328		18890548	5133719		986247		558543	5861691	1684554
2021-08-18		8385788	5876272	53294385	4321666	35269276	699826		47458049	5693214	3619632	41234717	1587105	400912	788507	409498	7956436		18942274	5143527		990273		561189	5872951	1688016
2021-08-19		8395546	5885956	53415503	4327879	35442173	703088		47649848		3635138	41363772	1597861	401552	791811	410087	8017302		18974615	5152843		994561			5883293	1691778
2021-08-20	5521151	8404952	5897353	53548314	4332861	3.55171e+07	703924		47836062		3647237	41481954	1607299	402166	795870	410650	8076555		19008598	5162148		998277		564903	5894666	1694827
2021-08-21		8411704	5900079	53621986	4337406	3.55922e+07	705766		47940778		3655398	41562103	1609397	402613	798033	410856	8132189	12509620	19031403	5168062		998834		564904	5904497	1697152
2021-08-22		8411939	5902426	53662206	4340442	35667383	706948	3957036	47972647	5699251	3666530	41611904	1609816	402712	798784	410884	8258378		19046468	5171468	2379459	998836	6746467		5904741	1697583
2021-08-23		8420669	5912961	53754304	4346127	35831729	709332		48113480	5703883	3676602	41761778	1617777	402973	801659	411306	8306384			5179306		1001331			5917081	1700378
2021-08-24		8429088	5922844	53876291	4351958	35950365	711614		48275822	5709197	3686315	41900273	1623944	403615	805286	411748	8361288		19092270	5188629		1004972			5932210	1703929
2021-08-25		8439090	5931717	54018027	4356929	36111205	714191		48426818	5715525	3695240	42032570	1631696	404111	808944	412239	8408420			5198259		1008818			5951175
2021-08-26		8449478	5940176	54151777	4361427	36237517	716267		48569496	5725336	3705373	42155796	1639781	404550	812071	412605	8457112		19158536	5207895		1013635		570003	5970332	1712434
2021-08-27	5568738	8456878	5950504	54266297	4366072	3.62738e+07	719141		48717763		3715431	42273264	1647473	405143	816357	412948	8497842		19194135	5217377		1017216			5991165	1716520
2021-08-28		8464149	5953246	54337234	4368787	3.63102e+07	721404		48808323		3724249	42369813	1649050	405649	818382	413174	8535112	12573371	19219260	5222904		1017955			6009543	1718925
2021-08-29		8464241	5955660	54374881	4371195	36346563	723271	4021577	48835617		3729373	42438077	1649395		819072	413205	8610175		19237695	5226491	2396262	1018003	6835476		6010270	1719744
2021-08-30		8470841	5964192	54459769	4375296	36431416	725071		48952904	5754566	3733563	42595735	1654884	406109	822202	413598	8642195		19257631	5233731		1020570		573924	6033085	1723136
2021-08-31		8482173	5971882	54571547	4378962	36533328	726869		49081547	5772010	3738678	42740345	1659953	406763	825752	413985	8673190		19284686	5242450		1023601			6056183
2021-09-01		8488944	5977796	54697810	4381948	36613696	727885		49216707	5781121	3743923	42876111	1664794	407205	828393	414285	8696989		19307400	5250401		1026501		575773	6079739	1730522
2021-09-02		8495347	5984639	54810871	4384871	36696877	729527		49328942	5799584	3748846	42998050	1670568	407717	831269	414557	8717008		19333347	5258194		1030375		576637	6100506	1734997
2021-09-03	5617506	8503402	5994203	54918122	4387534	3.67381e+07	731008		49446895		3753598	43115279	1675459	408404	834449	415003	8740934		19363616	5266224		1033864		578477	6122036	1738722
2021-09-04		8514214	5996275	54966983	4389373	3.67793e+07	732142		49536613		3758903	43215214	1676973	408816	836042	415210		12626095	19382663	5270799		1034307			6141453	1740837
2021-09-05		8515305	5998318	54995556	4391486	36820586	732599	4058601	49557932	5817481	3761120	43276467	1677086	408897	836577	415254	8776856		19394323	5273535	2410565	1034307	6910570		6141966	1741244
2021-09-06		8518135	6004557	55060079	4393659	36889887	733889		49633133	5821254	3764287	43384651	1680986	409323	838795	415622	8788896		19408281	5279087		1036935		581422	6161023	1744048
2021-09-07		8522058	6008954	55153062	4395904	37008271	735219		49712891	5825831	3767064	43482336	1684942	409980	841568	415931	8800949		19427000	5285433		1041495			6179889
2021-09-08		8532970	6014633	55258249	4398231	37067635	736362		49801664	5830217	3770306	43576900	1688746	410433	844861	416212	8812098		19448585	5292279		1046403		583768	6199953	1750418
2021-09-09		8537117	6021338	55362388	4400190	37126744	737493		49877575	5834961	3773791	43664287	1693305	411008	847875	416519	8822003			5298793		1052793		584336	6218580	1754731
2021-09-10	5671131	8544987	6029040	55452322	4402327	3.71566e+07	738631		49972813		3776402	43750363	1698086	411674	851272	416863	8833779		19501432	5306297		1057996			6239026	1757756
2021-09-11		8553998	6030910	55496454	4404152	3.71866e+07	739491		50039170		3778440	43822797	1699334	412279	852704	417009	8844781	12673557	19523117	5311278		1059178		586138	6259410	1759542
2021-09-12		8554660	6032031	55520514	4405505	37216507	739937	4084907	50051926	5840588	3780091	43870820	1699465	412305	853312	417032	8854604		19532718	5314426	2425964	1059179	6976154		6259984	1759871
2021-09-13		8557647	6037475	55584533	4407416	37243220	740881		50116247	5843502	3781711	43944272	1703730	412366	855330	417356	8859979			5319960		1066021		587429	6281530	1762738
2021-09-14		8559750	6042875	55677818	4409197	37303202	742013		50189471	5847002	3785115	44014808	1707775	413180	857891	417684	8869820		19561992	5327087		1078520		588112	6301139	1766447
2021-09-15		8566474	6048085	55782891	4410938	37341455	743087		50265745	5850887	3787128	44083466	1711475	413633	860795	417959			19581730	5334745		1090856		588545	6318667	1770818
2021-09-16		8571390	6053447	55889303	4412599	37385758	744262		50329396	5855039	3789775	44146355	1715457	414070	863767	418251			19601546	5342958		1105742		589098	6333235	1775653
2021-09-17	5729468	8578777	6060018	55983853	4414207	3.74145e+07	745691		50404277		3792102	44221984	1719117	414805	867511	418618			19625034	5353349		1117345			6348675	1780180
2021-09-18		8586616	6061748	56026142	4415330	3.74433e+07	746720		50452419		3793973	44309087	1719921	415104	870078	418730		12742125		5361038		1123689			6362298	1782472
2021-09-19		8586958	6062694	56051135	4416326	37472155	747417	4107868	50460261	5859814	3794954	44363585	1720027	415206	870550	418759			19648110	5366765	2445008	1126389	7032679		6363055	1782796
2021-09-20		8590026	6066718	56103948	4418052	37472155	748254		50504652	5862458	3796504	44449473	1722857	415323	872944	419152	8889941		19659451	5376116		1131343			6374325	1785666
2021-09-21		8594933	6070959	56183557	4419507	37508658	749083		50550402	5865865	3798492	44538475	1725850	415868	876121	419333	8918541		19675679	5388612		1136207		592186	6383886	1789718
2021-09-22		8602034	6075154	56274231	4420980	37538323	750104		50598921	5869259	3800272	44630214	1729428	416201	880125	419604	8924775		19712418	5402360		1140512		592382	6393017	1793806
2021-09-23		8606788	6080128	56365464	4422179	37571186	751529		50642012	5873523	3802254	44721484	1733034	416540	884574	419848			19730125	5418006		1146686		592694	6400485	1799370
2021-09-24	5785026	8613920	6085889	56447061	4423353	3.75849e+07	752953		50694126		3804716	44816132	1736443	417006	890684	420132			19752578	5435068		1152520			6409283	1803468
2021-09-25		8622558	6087389	56480373	4424244	3.75986e+07	753964		50729280		3806253	44904043	1737205	417403	895109	420211		12812835	19756349	5449319		1153739			6416690	1805370
2021-09-26		8623214	6088134	56498400	4425078	37612369	754503	4128549	50734793	5879178	3807469	44960274	1737326	417483	896207	420233	8928921			5458874	2461719	1154247	7077326		6417150	1805773
2021-09-27		8625971	6092020	56548041	4426173	37632058	754996		50768680	5881493	3809001	45044625	1740226	417572	900504	420499	8946296		19766904	5474507		1157029		594545	6424744	1808877
2021-09-28		8630431	6092391	56621728	4427376	37657732	756210		50805090	5884183	3810728	45125824	1743132	418035	904682				19798940			1160880			6431863	1812532
2021-09-29		8637852	6096169	56700197	4428653	37680085	757237		50849369	5887540	3812084	45206315	1745843	418306	909732				19813605			1163243		594999	6438774	1817444
2021-09-30		8642558	6100689	56778778	4429759	37702384	758170		50885538	5891228	3813964	45294031	1749253	418596	915239							1165780			6445279	1822966
2021-10-01	5828702	8649725	6105000	56823025	4430797	3.77108e+07	759145		50946662		3815711	45362845	1752243	418935	921002				19845939			1167461			6452132
2021-10-02		8656239	6106063	56836715	4431498	3.77193e+07	759725		50985992		3816914	45426248	1752924	419331	924392			12877660	19853542			1167832		596199	6458085	1829251
2021-10-03		8656536	6106788	56842147	4431938	37727757	760007	4146566	50991232		3817268	45459892	1753180	419356	925906				19880124		2475879	1167857	7111496		6458517
2021-10-04		8659066	6109867	56874471	4432721	37741414	760655		51025991	5897432	3818297	45517715	1755608	419388	929619		8970579		19885124			1168862			6463763	1832889
2021-10-05		8662891	6113029	56929835	4433926	37755682	761440		51059217	5900019	3819303	45574880	1757816	419799	934372							1170116		596887	6469348
2021-10-06		8667956	6116550	56988308	4435267	37772454	762172		51101413	5902806	3820552	45633376	1760062	420021	939802							1171372			6475455
2021-10-07		8672157	6119834	57051033	4436178	37788299	762962		51131692	5905837	3821573	45694087	1762746	420265	944892							1172919		597414	6481675
2021-10-08	5863820	8676755	6124629	57109133	4437250	3.77977e+07	763924		51180147		3822326	45758910	1765991	420842	952448	423592						1173945			6489305
2021-10-09		8681811	6125873	57125712	4437985	3.78072e+07	764550		51213681		3823828	45814625	1766623	421241	958977	423816		12920103				1174192			6496916	1852552
2021-10-10		8682044	6126817	57132591	4438429	37816635	764901	4164888	51218235	5909819	3824173	45843247	1766875	421244	961883	423849					2487469	1174230	7145002	598723	6497385	1852899
2021-10-11		8684644	6129748	57162456	4439183	3.78234e+07	765512		51248659	5911737	3824755	45903169	1769289	421268	968991	424134	8986023					1174935		599052	6504856	1855439
2021-10-12		8688405	6132685	57213020	4440331	37830132	766278		51279844	5913862	3825767	45967044	1771494	421963	978344	424536			19967292			1176003		599337	6512532	1858610
2021-10-13		8692894	6136217	57269057	4441463	37846897	767080		51319702	5916769	3826463	46037336	1773695	422410	989222	424892			19968901			1176849			6519927	1861783
2021-10-14		8697539	6139891	57325165	4442307	37868453	768105		51349861	5919930	3827418	46119148	1776389	422894	1000480	425218						1177892		599781	6526808	1865665
2021-10-15	5893144	8702287	6145119	57374207	4443363	3.78761e+07	769388		51394472		3828799	46196086	1779621	423351	1015052	425522			20016102			1178783			6534800	1868374
2021-10-16		8706616	6146534	57390048	4444026	3.78838e+07	770010		51425670		3830502	46253411	1780213	424240	1026105	425683		12952567	20026009			1178931			6542764	1870176
2021-10-17		8706945	6147861	57395919	4444384	37891519	770743	4188238	51429481	5924063	3831174	46285115	1780441		1030601	425719			20028338		2498730	1178941	7222042		6543348	1870455
2021-10-18		8709726	6151974	57422004	4445178	37899559	771709		51456733	5926446	3832517	46337313	1783094	425174	1041340	426203	9003852					1179608			6550663	1872076
2021-10-19		8713252	6155554	57467661	4446324	37908612	772672		51483617	5929164	3834762	46380095	1785183	425901	1053171	426516			20050972			1180334		601435	6558273	1875073
2021-10-20		8718518	6160439	57517222	4447518	37938819	774253		51518749	5932239	3836516	46419036	1787618	426874	1065116	426839			20065807			1181152		601675	6566021	1877622
2021-10-21		8722902	6168208	57567593	4448654	37954027	775998		51544520	5935182	3838014	46454902	1790814	427557	1078099	427273			20081239			1182307			6573855	1881702
2021-10-22	5929595	8726932	6178664	57609389	4449878	3.79624e+07	778723		51582659		3840024	46489140	1794589	428450	1091782	427651						1183193			6583131	1885279
2021-10-23		8730860	6182340	57624766	4450556	3.79708e+07	780326		51609558		3841971	46513368	1795239	428989	1100405	427948		12987769	20113535			1183340			6593241	1886923
2021-10-24		8731107	6185025	57629802	4451086	37979234	781420	4211490	51612462	5938665	3843189	46525764	1795659	428993	1103018	428042			20117277		2511004	1183340	7303718		6593448	1887251
2021-10-25		8734239	6195525	57658047	4452209	37988609	783395		51638406	5941073	3844430	46552686	1798886	429781	1112227	428415	9017464		20129987			1184169		603580	6602171	1889710
2021-10-26		8738690	6207516	57703169	4453769	37998740	785855		51662046	5943832	3845990	46577057	1801999	430644	1122256	428756			20166722			1185235			6609484	1894067
2021-10-27		8745066	6222124	57752590	4455518	38013994	788173		51692016	5947085	3848137	46601086	1804735	431413	1132981	429255						1186125		604160	6618450
2021-10-28		8750451	6225549	57804145	4457173	38036436	790389		51715299	5950259	3850271	46624153	1807820	432237	1143051	429639			20206425			1187764			6618651	1903995
2021-10-29	5982613	8755622	6239987	57849167	4458768	38036436	793328		51746756		3852280	46645337	1811548	433102	1153777	429972			20232132			1188771			6628438	1908486
2021-10-30		8759977	6244516	57865624	4459821	38037531	794631		51767188		3853904	46663278	1811999	433763	1159902	430176		13031722				1188983		605307	6638684
2021-10-31		8760077	6248279	57870596	4460441	3.80449e+07	795528	4232878	51769661	5955207		46671842	1812255		1161615	430283			20248449		2525746	1188983	7371712		6638876	1911657
2021-11-01		8760537	6263477	57884470	4462165	3.80523e+07	797345		51777710	5955250	3854170	46678062	1812335	433763	1168196	430618	9030756		20249639			1188983			6646533	1911771
2021-11-02		8765182	6278930	57923101	4464089	38059705	799424		51802754	5958890	3855266	46696528	1812415	434765	1175698	430954			20264839			1190408		605582	6655689	1916565
2021-11-03		8771487	6296110	57976150	4466338	38071080	801553		51832314	5962878	3857804	46715643	1815756	435531	1183785	431200			20285036			1191603		606082	6666721	1922763
2021-11-04		8777130	6314460	58029040	4468071	38083061	803619		51855868	5967747	3859346	46735312	1819418	436277	1190896	431537			20306537			1193605		606482	6679883	1930471
2021-11-05	6061928	8782165	6337264	58075563	4470273	3.80888e+07	806143		51888024		3860975	46755609	1823032	437034	1197790	431810			20335591			1195379			6696230	1939061
2021-11-06		8786085	6343780	58094996	4471817	3.80945e+07	807171		51909420		3862797	46773171	1823625	437530	1201981	431973		13102652	20352407			1196114			6710521	1948738
2021-11-07		8786488	6347803	58103355	4472690	38100169	807849	4248144	51911793	5974514	3863521	46781074	1824003	437530	1203251	431991			20356977		2558164	1196362	7390226		6711645
2021-11-08		8789392	6364069	58135411	4475156	3.8109e+07	809194		51931966	5977908	3864036	46801458	1826828	438051	1208201	432222	9040731		20373465			1198180		607956	6725231
2021-11-09		8794219	6378880	58192734	4480070	38117778	810657		51953969	5981915	3865411	46820973	1829769	438795	1213515	432444			20395051			1200282			6740119	1974397
2021-11-10		8801363	6394620	58253998	4485358	38130715	812025		51985154	5986727	3867036	46841283	1832005	439277	1218999	432618						1202302			6754519	1990925
2021-11-11		8802510	6410090	58319055	4489628	38144625	813203		51989112	5992142	3868432	46861854	1834795	439874	1224453	432813			20431137			1205023		609161	6768648
2021-11-12	6198951	8806987	6429893	58375323	4493934	3.81512e+07	814725		52018025		3869587	46882237	1838042	440503	1230072	432980			20458397			1207540			6782158	2024193
2021-11-13		8811055	6435287	58402010	4497112	3.81577e+07	815284		52038249		3870994	46901142	1838676	440944	1234314	433146		13169645				1208674		610308	6797145	2043475
2021-11-14		8811221	6439182	58413400	4499470	38164244	815560	4261295	52040552	5999516	3872640	46908992	1838972	440946	1235691	433207			20475445		2606736	1208909	7432742		6798479	2048628
2021-11-15		8814203	6454261	58457155	4504684	38171026	816605		52060727	6003414	3873885	46928513	1841422	441461	1240091	433527	9053901		20488159			1210937			6812649
2021-11-16		8819016	6471797	58522408	4509155	38177685	817600		52083893	6008226	3875207	46947648	1843939	442018	1245033	433831			20509516			1213480		611409	6832975	2076934
2021-11-17		8826721	6476038	58593526	4513333	38197655	818596		52114105	6013007	3876723	46966715	1846302	442455	1250025	434018			20534686			1215818			6850899	2095085
2021-11-18		8831730	6495456	58669545	4516802	38209702	819564		52137342	6017807	3878390	46988233	1849091	442916	1250678	434155			20561348			1218523		612550	6868145	2099290
2021-11-19	6312531	8836398	6520066	58745219	4520005	3.8219e+07	820762		52170837		3879567	47009618	1852149	443444	1252514	434315			20596619			1220768			6884888	2111804
2021-11-20		8840525	6528644	58792488	4522245	3.82282e+07	821249		52196083		3881119	47028263	1852739	443873	1254471	434531		13218896	20619823			1221732			6903751	2123249
2021-11-21		8840668	6535413	58810030	4523574	38237469	821641	4275263	52198698	6024568	3882905	47037265	1852917	443875	1255207	434581			20624863		2660113	1221953	7475965	615392	6905788	2125514
2021-11-22		8843808	6553924	58874374	4526676	38249913	822349		52221375	6043116	3883614	47059849	1855180	444235	1257778	434843			20644940			1223171			6921863	2132477
2021-11-23		8848013	6572989	58978571	4529758	38263801	823226		52246820	6057367	3885782	47081732	1857375	444694	1260794	434973			20671677			1224759		617240	6939735	2141962
2021-11-24		8855368	6592004	59106918	4532576	38281333	824007		52278530	6072192	3887411	47104071	1859531	445092	1264137	435135						1226237			6958707	2151481
2021-11-25		8859687	6611148	59235262	4535351	38288327	824736		52303835	6087474	3888405	47131479	1862089	445502	1266833	435265			20735438			1227801		619136	6978080	2161370
2021-11-26	6400489	8863116	6632804	59352938	4538087	3.82921e+07	825720		52336943		3889705	47161177	1864946	445853	1270082	435394						1229208			6998760	2168369
2021-11-27		8866169	6640274	59445447	4540305	3.82959e+07	826163		52360132		3890931	47191007	1865793	446146	1271773	435529		13251738	20807234			1229818		621701	7017580	2174631
2021-11-28		8866356	6643607	59478266	4543568	38299758	826408		52363604	6120959	3892897	47206413	1866095	446147	1272324	435573			20814512		2689158	1229893	7521465		7020812	2176068
2021-11-29		8868306	6658816	59567560	4547630	38339403	827016		52382932	6126420	3893443	47240384	1868410	446395	1274482	435713			20829997			1230815			7034316	2180860
2021-11-30		8871619	6672017	59676860	4552520	38356928	827749		52407389	6132549	3895372	47273542	1870627	446876	1276642	435775	9151070					1231962			7047587	2187524
2021-12-01		8876918	6686051	59792205	4557591	38379778	828437		52433613	6138885	3896455	47305992	1873112	447627	1278986	435827			20876315			1232883		625138	7063072	2193458
2021-12-02		8879498	6696692	59900589	4563168	38409145	829104		52455450	6145984	3898226	47339650	1875686	448333	1280940	435869			20901641			1233953			7079025	2198680
2021-12-03	6476863	8882279	6706333	60001773	4568310	3.84187e+07	829846		52480810		3899275	47374719	1878437	449058	1282862	435937			20938216			1234951			7095991
2021-12-04		8884284	6708890	60076175	4574502	3.84282e+07	830237		52499069		3900477	47407339	1879056	449670	1283950	436044		13276375	20968528			1235203		628634	7111405	2206995
2021-12-05		8884435	6710251	60099921	4583995	3.84378e+07	830426		52503206	6159926	3901826	47430690	1879291	449675	1284237	436151			20976105		2711952	1235280	7567666		7147309	2207786
2021-12-06		8885958	6718398	60170208	4591609	38447301	830947		52522962	6162758	3902758	47475444	1881605	450357	1285621	436215			21022140			1235903			7164250	2210635
2021-12-07		8888135	6726289	60256535	4601758	3.84565e+07	831461		52546181	6166840	3903245	47518485	1883629	451246	1287457	436486	9179024					1236589		630566	7175730	2214222
2021-12-08		8891495	6734533	60350855	4612611	38465787	831978		52571416	6171489	3904056	47542365	1885715	451956	1289220	436574			21081218			1237293		631421	7188226	2217755
2021-12-09		8893754	6741654	60440947	4623701	38488342	832546		52595315	6176567	3904851	47581024	1887724	452736	1290969	436698						1238056			7201989
2021-12-10	6540970	8896239	6748587	60524016	4633995	3.84971e+07	833201		52622517		3905746	47617502	1889935	453608	1292557	436791			21143897			1238635			7216048	2224323
2021-12-11		8898342	6750246	60586763	4643368	3.85059e+07	833483		52642719		3906384	47649701	1890396	454256	1293465	436913		13294751	21171467			1238775		633930	7226225	2226748
2021-12-12		8898483	6751557	60605397	4655813	38514698	833645		52648331	6190822	3907075	47671100	1890589	454378	1293773	436968			21177713		2733382	1238796	7615110		7255971	2227358
2021-12-13		8900342	6757912	60660686	4664755	38541413	834106		52669324	6192253	3907798	47704200	1892448	454951	1294915	437038			21196780			1239236			7265896	2229626
2021-12-14		8902344	6764122	60736039	4675780	38567949	834582		52696436	6194221	3908426	47737229	1894032	455623	1296364	437219	9203267		21222136			1239757		635562	7276186	2232429
2021-12-15		8905695	6770330	60844097	4690089	38586398	835062		52724287	6200040	3909225	47768537	1895849	456313	1298039	437396			21247906			1240454		636379	7287057	2235161
2021-12-16		8908161	6777271	60946522	4705039	38607797	835553		52751930	6208430	3910296	47814698	1898031	456953	1299704	437589			21285199			1241249			7298858	2237974
2021-12-17	6609642	8911436	6785637	61057322	4718050	3.87416e+07	836204		52783047		3911511	47855902	1900842	457784	1301429	437712			21331952			1241911			7311889	2240403
2021-12-18		8913474	6788248	61153518	4728785	3.88759e+07	836525		52807185		3912773	47908926	1901727	458359	1302179	437861		13310008	21378003			1242090			7325631	2242262
2021-12-19		8913746	6790019	61201282	4738495	39010695	836805		52815342	6226399	3913333	47946815	1902108	458367	1302425	437988			21387771		2743661	1242615	7658188		7346955	2242791
2021-12-20		8915524	6795876	61289384	4748951	39100658	837293		52845656	6232575	3913872	47988586	1904303	458944	1303800	438483			21424563			1243755		640166	7362634	2244758
2021-12-21		8918415	6802538	61396150	4758300	39270983	838016		52883273	6239410	3915334	48029721	1906279	459758	1305510	438969	9313176		21458498			1244995		640890	7374450	2246948
2021-12-22		8922338	6807587	61502010	4765257	39405157	838836		52918615	6245773	3916563	48071898	1908058	460271	1307470	439572			21497412			1246406			7387715	2249190
2021-12-23		8924936	6810461	61576843	4768192	3.94318e+07	839256		52949239		3917521	48114657	1909668	460982	1308736	440261			21520176			1248028			7401249	2251008
2021-12-24	6642406	8925363	6810507	61585470	4768474	3.94585e+07	839297		52959095		3917625	48129857	1909703	461307	1308755	440425						1248303			7411154	2251554
2021-12-25		8925374	6810508	61587520	4769094	3.94851e+07	839330		52959796		3917627	48131491	1909703	461307	1308831	440447		13318520				1248303			7411314	2251561
2021-12-26		8925386	6810610	61593953	4770622	39511819	839384		52963868		3917637	48148501	1909742	461307	1308886	440514			21521616		2752439	1248331	7675743		7411354	2251603
2021-12-27		8926708	6814477	61646696	4776919	39567127	840000		52990032	6252653	3918025	48198744	1911607	461796	1310066	441288						1248795			7420615	2253137
2021-12-28		8928393	6819717	61712853	4782131	39619870	840800		53023085	6257771	3918489	48258878	1913455	462590	1311541	442309	9326831		21589717			1249400			7431695	2255115
2021-12-29		8930344	6823997	61781526	4787493	39664717	841520		53054784	6262698	3919569	48319969	1915397	463307	1313128	443372						1249840			7445669	2257261
2021-12-30		8931759	6828297	61837962	4790405	3.97003e+07	842105		53085445	6266064	3920640	48375885	1917075	464055	1314064	444418			21668667			1250449			7459446	2258827
2021-12-31	6665527	8932103	6828807	61851005	4790694	3.97359e+07	842199		53095724		3921361	48397566	1917799	464418	1314076	444615			21673668			1250552			7469369	2259393
2022-01-01		8932110	6828813	61853135	4791045	3.97716e+07	842222		53096731		3921432	48402944	1917799		1314085	444637		13327053	21674039			1250552			7469558	2259399
2022-01-02		8932125	6829670	61869531	4793163	39807263	842450		53101307	6266483	3921702	48446809	1917803	464418	1314165	444766			21677758		2768941	1250563	7687673		7481376	2259559
2022-01-03		8933931	6833807	61909111	4797028	39859995	842932		53130041	6268108	3925336	48512949	1919441	464902	1315119	445691			21700180			1251008			7491703	2260882
2022-01-04		8936072	6838891	61966514	4800504	39931922	843696		53167556	6269955	3926528	48590218	1921180	465678	1316548	446694	9340978		21743816			1251583			7500452	2263058
2022-01-05		8939901	6844712	62026881	4803238	3.99489e+07	844357		53207957	6272718	3928671	48662678	1923036	466335	1317905	447717			21784310			1252301			7510875	2265393
2022-01-06		8942759	6851298	62078181	4805817	39965876	845144		53248034	6278355	3931135	48709279	1925092	467052	1319124	448573			21789739			1253225			7514586	2265597
2022-01-07	6695380	8945743	6859174	62134733	4808870	4.00047e+07	845889		53293447		3935994	48786067	1927212	467863	1320543	449618			21819293			1253841			7525809	2267384
2022-01-08		8955204	6861654	62180125	4811137	4.00435e+07	846196		53324703		3945787	48870113	1927681	468337	1321161	449879		13340220	21842425			1253952		650349	7538613	2268738
2022-01-09		8962052	6862736	62198835	4812610	40082392	846377		53334538	6292759	3952902	48934264	1927888	468340	1321287	450479			21846931		2785243	1253972	7703376		7541958
2022-01-10		8963551	6867234	62236082	4814501	40118975	846779		53365905	6294707	3959558	49005247	1929414	468859	1322246	451262			21868432			1254354		651080	7552097	2270667
2022-01-11		8966183	6872672	62290086	4816297	40181430	847293		53403750	6297101	3964333	49087973	1930543	469674	1323466	452239	9558953		21913582			1254895			7565168	2272722
2022-01-12		8982231	6878628	62349640	4818023	40240794	847868		53441088	6299590	3971894	49167847	1931712	470346	1324618	453310			21946463			1255384		652302	7577075	2275075
2022-01-13		8984961	6884513	62407643	4819696	40317861	848413		53474823	6304323	3979222	49242437	1933024	471190	1325795	454261			21975695			1256391		653003	7590353	2277097
2022-01-14	6729073	8988679	6890814	62469869	4821535	4.03576e+07	849085		53512291		3989951	49320790	1934447	471945	1327043	455284			22010663			1257250			7604561	2279054
2022-01-15		9019463	6892090	62528373	4822743	4.03973e+07	849408		53536900		3998305	49419113	1934837	472380	1327585	455987		13350195				1257824		654343	7618793	2280399
2022-01-16		9029306	6892778	62547107	4823473	40437079	849567		53543555	6319434	4005272	49485002	1934916	472382	1327724	456454			22034108		2798329	1257838	7728663		7625688	2280700
2022-01-17		9032243	6896332	62586561	4824618	40484286	849917		53565810	6321039	4007837	49543906	1935728	472711	1328484	457091			22054191			1258065			7634730	2281915
2022-01-18		9036047	6900182	62636914	4825683	40532696	850381	4278695	53591437	6322905	4011904	49603440	1936458	473204	1329397	457825	9581504		22077854			1258424			7647219	2283377
2022-01-19		9061372	6904252	62695298	4826774	40683950	850878	4281356	53615918	6325143	4015392	49658417	1937159	473503	1330373	458548						1258772			7659471	2284821
2022-01-20		9065063	6907844	62752957	4827700	40750121	851307	4282947	53637337	6329185	4019090	49712749	1937930	473872	1331326	459230			22128034			1259203		656496	7670865	2286291
2022-01-21	6756923	9070259	6911839	62805968	4828793	4.07679e+07	851867		53662165		4022344	49767310	1938841	474240	1332251	460002			22155003			1259582			7683049	2287471
2022-01-22		9101146	6912618	62844136	4829431	4.07856e+07	852122		53679047		4026615	49837466	1938969	474494	1332729	460650		13372117	22174493			1259637		657531	7695950	2288602
2022-01-23		9107521	6913179	62857401	4829818	40803369	852243		53683114	6342496	4029707	49878207	1938974		1332849	461007			22193408		2807989	1259646	7751067		7701961	2288744
2022-01-24		9110127	6915448	62888375	4830342	40824542	852570		53698132	6344089	4030352	49918804	1939568	474704	1333402	461743			22209910			1259798		657878	7708120	2289548
2022-01-25		9113058	6917804	62929675	4830863	40848444	852925	4291155	53715791	6345766	4031049	49959941	1940108	475042	1334070	462372	9597398		22230267			1260073			7713190	2290566
2022-01-26		9130929	6920189	62970945	4831329	40868576	853262	4292744	53733108	6347426	4031750	49999687	1940673	475225	1334835	462758			22251342			1260357		658527	7718210	2291578
2022-01-27		9133765	6922509	63014787	4831764	40884275	853553	4293901	53748063	6351476	4033025	50039867	1941248	475529	1335481	463231			22269206			1260671		658851	7725307	2292446
2022-01-28	6776104	9136401	6925420	63053261	4832257	4.08933e+07	853966	4295050	53767796		4034056	50080504	1941933	475788	1336196	463518			22291055			1260961			7734363	2293314
2022-01-29		9153844	6926020	63079653	4832516	4.09024e+07	854097	4296615	53779945		4036381	50131833	1942052	475977	1336645	463818		13416685				1260999			7743507	2293970
2022-01-30		9156230	6926247	63088563	4832698	40911451	854192	4297954	53782898	6363112	4038015	50168319	1942060		1336723	464023			22309125		2812524	1261006	7765529		7748786	2294113
2022-01-31		9157900	6927789	63110119	4832986	40918884	854398	4388583	53793511	6364167	4038495	50205108	1942407	476102	1337008	464435			22320403			1261128		659912	7755916	2294732
2022-02-01		9160106	6929385	63135714	4833255	40927320	854571	4389916	53805440	6365250	4039259	50238764	1942776	476271	1337403	464756	9608116		22334608			1261311			7764628	2295525
2022-02-02		9169462	6930951	63166486	4833530	40936086	854745	4391606	53818172	6366402	4039903	50268871	1943151	476413	1337835	464992			22349451			1261541		684088	7772703	2296242
2022-02-03		9172041	6932324	63195328	4833761	40942994	854929	4393244	53828564	6369089	4040815	50297284	1943439	476617	1338190	465199			22363222			1261787		684276	7779573	2297062
2022-02-04	6787997	9173866	6933925	63221473	4834008	4.09481e+07	855093	4431379	53842059		4041985	50326388	1943823	476795	1338575	465461			22377111			1262026			7786138	2297771
2022-02-05		9181562	6934098	63237838	4834159	4.09532e+07	855172	4433853	53851119		4043763	50362405	1943878	476953	1338728	465676		13435098	22386559			1262074			7793233	2298364
2022-02-06		9182903	6934194	63243428	4834255	40958312	855207		53853085	6374293	4045171	50383050	1943886		1338764	465863			22388213		2815228	1262077	7775326	684928	7794946	2298371
2022-02-07		9183697	6934895	63256268	4834417	40965263	855356	4436846	53861416	6375020	4045610	50403885	1944072	477045	1338954	466097			22399095			1262207			7800059	2298907
2022-02-08		9184853	6935689	63278055	4834563	40971209	855503	4457240	53870220	6375808	4046507	50425736	1944219	477225	1339212	466466	9642387		22409088			1262208		685310	7804492	2299597
2022-02-09		9190990	6936515	63298017	4834723	40978740	855612	4458538	53879775	6376902	4047839	50445347	1944391	477329	1339465	466710			22419936			1262446		685612	7808200	2300234
2022-02-10		9192260	6937312	63316885	4834870	40986943	855763		53887332	6379065	4048529	50463605	1944562	477495	1339692	466956			22430286			1262698			7811981	2300927
2022-02-11	6796450	9193717	6938265	63334327	4835024	4.09921e+07	855916		53897263		4049086	50482035	1944822	477654	1339944	467365			22440330			1262891			7815775	2301408
2022-02-12		9199308	6938375	63344826	4835120	4.09972e+07	855982		53903316		4050481	50502757	1944843	477842	1340026	467574		13444065	22446900			1262915			7819834	2301794
2022-02-13		9200068	6938410	63347856	4835190	41002352	856032		53904731		4052048	50512846	1944851		1340046	467717			22449048		2816736	1262917	7783082	686195	7820745	2301799
2022-02-14		9200596	6938867	63357429	4835310	41007734	856113		53910905	6383559	4052224	50523883	1945007	478022	1340155	467977			22454638			1263024		686308	7823574	2302219
2022-02-15		9201250	6939419	63371964	4835416	41016935	856218		53917240	6384088	4052874	50536816	1945147	478251	1340335	468132	9649893		22459895			1263183		686385	7827310	2302752
2022-02-16		9206677	6940010	63385022	4835548	41024149	856328		53923521	6384828	4053667	50547486	1945147	478368	1340507	468231			22468287			1263320		686735	7830924	2303258
2022-02-17		9207636	6940605	63397845	4835688	4.10248e+07	856425		53928416	6386416	4054464	50556957	1945330	478502	1340649	468497						1263461		686819	7834105	2303772
2022-02-18	6801730	9208403	6941246	63414051	4835814	4.10254e+07	856554		53934608		4055261	50567301	1945536	478633	1340810	468633			22483759			1263605			7837319	2304151
2022-02-19		9212677	6941325	63420754	4835887	4.10261e+07	856641		53938565		4056238	50577977	1945556	478773	1340881	468790		13447801	22488032			1263623		687100	7840825	2304574
2022-02-20		9213215	6941359	63423119	4835937	4.10267e+07	856673		53939449	6389336	4057605	50582270	1945560	478773	1340907	468914			22489023		2817671	1263627	7788571		7841484	2304582
2022-02-21		9213762	6941721	63433397	4836025	41027369	856763		53943218	6389711	4057859	50589045	1945703	478837	1341014	469201			22493385			1263662		687394	7843755	2304984
2022-02-22		9214560	6942115	63445245	4836139	41031519	856902		53947296	6390100	4058334	50596054	1945833	478958	1341120	469456	9656492		22498354			1263701		687523	7846631	2305281
2022-02-23		9217282	6942569	63455996	4836235	41034001	857005		53951883	6390568	4059164	50602636	1945929	479017	1341227	469699			22503994			1263751		687604	7849143	2305857
2022-02-24		9218226	6942977	63467393	4836351	41059268	857021		53955411	6391940	4059822	50609153	1946046	479097	1341324	469936			22509262			1263812			7851136	2306049
2022-02-25	6805376	9218961	6943560	63476909	4836443	4.10627e+07	857154		53960226		4060512	50615189	1946192	479184	1341467	470110			22515420			1263888			7853547	2306475
2022-02-26		9220669	6943622	63481874	4836516	4.10662e+07	857198		53963212		4061471	50621244	1946202	479307	1341514	470297		13450321	22518846			1263894		687926	7856332	2306571
2022-02-27		9220782	6943652	63484214	4836575	41069645	857231		53963930	6394379	4062142	50623746	1946209		1341523	470445			22519535		2818199	1263894	7792952		7856895	2306572
2022-02-28		9221104	6943898	63493037	4836650	41073324	857337		53966817	6394782	4062228	50629275	1946296	479312	1341612	470596						1263918			7858917	2306861
2022-03-01		9221520	6944157	63503136	4836747	41076523	857443		53969696	6395085	4062354	50635585	1946377	479443	1341700	470769	9662917		22525671			1263940			7861093	2307028
2022-03-02		9223223	6944524	63514025	4836830	41079854	857510		53973371	6395509	4062562	50640764	1946459	479515	1341782	470870	9662917		22529058			1264004			7862972	2307230
2022-03-03		9223899	6944856	63525415	4836913	41083791	857607		53975853	6396404	4062836	50646684	1946550	479609	1341851	470987	9662929		22532496			1264052			7865151	2307396
2022-03-04	6809555	9224419	6945482	63536745	4836980	4.10846e+07	857720		53978720		4063569	50651829	1946762	479665	1341977	471178	9662964		22537367			1264098			7866947	2307581
2022-03-05		9225222	6945562	63543133	4837041	4.10854e+07	857759		53980534		4064532	50657028	1946775	479760	1342010	471320	9662987	13452247	22539353			1264100			7869354	2307637
2022-03-06		9225239	6945573	63547429	4837103	4.10861e+07	857810	4459152	53980919	6397455	4064988	50658734	1946783		1342014	471395	9663429				2818691	1264100	7796142		7869736	2307645
2022-03-07		9225396	6945907	63555402	4837181	4.10869e+07	857904	4459276	53982399	6397623	4065099	50662631	1946855	479761	1342070	471593	9663452		22542001			1264112			7869761	2307775
2022-03-08		9225649	6946242	63564701	4837241	4.10877e+07	857981	4459330	53984039	6397806	4065218	50666710	1946944	479833	1342159	471690	9663455		22544385			1264134			7871300	2307892
2022-03-09		9227578	6946628	63572863	4837301	4.10885e+07	858061	4459574	53986020	6398091	4065342	50670267	1947053	479856	1342241	471862	9663496					1264180			7874118	2308153
2022-03-10		9227944	6947037	63581406	4837391	41089269	858156		53987390	6398615	4065597	50674365	1947192	479902	1342312	471977	9663542		22549838			1264224			7876187	2308291
2022-03-11	6812080	9228101	6947769	63590838	4837465	4.10931e+07	858247		53989230		4066093	50678604	1947193	479939	1342452	472118			22553592			1264263			7877619	2308467
2022-03-12		9228585	6947837	63595309	4837495	4.1097e+07	858301		53990584		4066568	50682707	1947202	479989	1342480	472202		13453791				1264264			7879361	2308528
2022-03-13		9228634	6947850	63596945	4837552	4.11009e+07	858308		53990850		4066927	50684090	1947211		1342481	472255			22556096		2819348	1264264	7798857		7879640	2308535
2022-03-14		9228715	6948114	63601851	4837632	4.11047e+07	858395		53992009		4067034	50687520	1947354	480000	1342553	472449						1264282			7880710	2308680
2022-03-15		9228824	6948392	63609228	4837695	4.11086e+07	858454		53993369	6399413	4067258	50691053	1947499	480032	1342645	472555			22560322			1264319			7882091	2308830
2022-03-16		9229449	6948705	63615739	4837756	41112436	858510	4499620	53995076	6399532	4067455	50694342	1947586	480046	1342754	472666			22562605			1264354			7883832	2309094
2022-03-17		9229683	6948996	63622133	4837826	4.11155e+07	858564		53996240	6399894		50697728	1947688	480078	1342831	472756			22564781			1264405			7885266	2309259
2022-03-18	6813823	9229840	6949684	63628531	4837884	4.11163e+07	858632		53998007		4067458	50701011	1947823	480101	1342952	472860						1264453			7886571	2309407
2022-03-19		9230199	6949739	63631978	4837913	4.11171e+07	858688		53999201		4068200	50704274	1947840	480131	1342978	472991		13455702	22569643			1264457			7888229	2309477
2022-03-20		9230212	6949756	63633780	4837957	4.11179e+07	858714		53999425	6400547	4068594	50705156	1947844	480131	1342979	473024			22570151		2819835	1264458	7802303		7888561	2309480
2022-03-21		9230322	6949940	63637779	4838020	4.11187e+07	858770		54000539	6400633	4068646	50707669	1947921	480132	1343045	473090			22571765			1264470			7889555	2309654
2022-03-22		9230520	6950171	63644849	4838100	4.11194e+07	858836		54001791	6400731	4068784	50710069	1947994	480179	1343127	473191			22573485			1264494			7890806	2309989
2022-03-23		9230992	6950503	63650617	4838147	41134037	858905	4504279	54003363	6400875	4068879	50712430	1948073	480194	1343240	473310			22575468			1264548			7892053	2310224
2022-03-24		9231153	6950806	63656603	4838209	4.11368e+07	858960		54004499	6401307	4069026	50715026	1948159	480220	1343308	473439			22577534			1264586	7816527		7893201
2022-03-25	6815422	9231289	6951282	63661879	4838293	4.11376e+07	859012		54006066		4069459	50717469	1948321	480246	1343442	473499			22580485			1264636	7817094		7893505	2310543
2022-03-26		9231564	6951334	63664672	4838323	4.11384e+07	859039		54007221		4070330	50720230	1948333	480276	1343464	473521		13457655	22582082			1264638			7894386	2310590
2022-03-27		9231572	6951350	63665582	4838386	4.11392e+07	859052		54007462	6401980		50721021	1948343		1343464	473554			22582308		2820332	1264638			7894579	2310591
2022-03-28		9231663	6951505	63668890	4838448	4.114e+07	859110		54008564	6402100	4070885	50722895	1948441	480279	1343512	473639						1264655			7895503
2022-03-29		9231756	6951766	63674604	4838504	4.11408e+07	859176	4505614	54009756	6402207	4070992	50724869	1948527	480301	1343564	473706			22585418			1264673			7896367	2310786
2022-03-30		9232406	6952072	63679626	4838558	41153657	859233		54011389	6402359	4071209	50726803	1948611	480324	1343654	473783			22587422			1264710			7897344
2022-03-31		9232585	6952365	63685426	4838624	4.11556e+07	859304		54012728	6402762	4071517	50728776	1948731	480341	1343716	473845			22589179			1264739	7819532		7898322
2022-04-01	6816657	9232681	6952922	63689393	4838662	4.11564e+07	859367		54014395		4072242	50730175	1948868	480360	1343790	473944						1264780			7899341
2022-04-02		9232851	6952967	63691350	4838693	4.11572e+07	859378		54015298		4072775	50731773	1948868	480373	1343805	474022		13459301				1264783			7900447	2311202
2022-04-03		9232851	6952979	63692305	4838751	4.1158e+07	859387		54015481		4072820	50732182	1948870		1343808	474060			22603408	8165643	2820645	1264783			7900462
2022-04-04		9232896	6953147	63694529	4838812	4.11588e+07	859441		54016538	6403425	4072950	50733253	1948945	480382	1343860	474126			22607291			1264794			7901360	2311310
2022-04-05		9232946	6953337	63698796	4838860	4.11595e+07	859488	4506778	54017855	6403532	4073107	50734530	1949035	480411	1343908	474222			22608803			1264809			7902000	2311402
2022-04-06		9233119	6953560	63704349	4838926	41167422	859537		54019183	6403667	4073220	50735878	1949129	480427	1343966	474272			22611149			1264848			7902719	2311593
2022-04-07		9233276	6953780	63708166	4838974	4.11713e+07	859596		54020360	6403956	4073478	50737213	1949229	480448	1344019	474332			22612383			1264874	7821688		7903409	2311704
2022-04-08	6817187	9233376	6954229	63711653	4839020	4.11752e+07	859637		54021958		4074036	50738687	1949341	480467	1344127	474408			22614302			1264910			7903951	2311840
2022-04-09		9233567	6954287	63713133	4839088	4.1179e+07	859660		54022795		4074445	50740228	1949358	480485	1344132	474502						1264911			7904499	2311871
2022-04-10			6954299	63713675	4839132	4.11829e+07	859678		54022991	6404348	4074513	50740603	1949363		1344133	474530			22615408		2820656	1264914			7904521	2311880
2022-04-11			6954454	63715571	4839216	4.11868e+07	859709		54023931	6404436	4074702	50741890	1949437		1344169	474616			22617157			1264931			7905207	2311963
2022-04-12			6954689	63718008	4839273	41180591	859761		54025098	6404541		50743121	1949510		1344212	474676						1264954			7905700	2312026
2022-04-13			6954902	63722022				4508106		6404687		50744334	1949593		1344268				22624403			1264979			7906252

## Sheet: Vaccines interpolated (total)
Date	Austria	Belgium	Czechia	Germany	Denmark	Spain	Estonia	Finland	France	Hungary	Ireland	Italy	Lithuania	Luxembourg	Latvia	Malta	Portugal	Netherlands	Poland	Romania	Slovakia	Slovenia	Sweden	Cyprus	Greece	Croatia
2020-12-08	0	0	0	0	1	0	0	0	0	0	0	0	0	0	0	0	0	0	0	0	0	0	0	0	0	0
2020-12-09	0	0	0	0	1.1472	0	0	0	0	0	0	0	0	0	3	0	0	0	0	0	0	0	0	0	0	0
2020-12-10	0	0	0	0	1.31607	0	0	0	0	0	0	0	0	0	3.14735	0	0	0	0	0	0	0	0	0	0	0
2020-12-11	0	0	0	0	2	0	0	0	0	0	0	0	0	0	3.30193	0	0	0	0	0	0	0	0	0	0	0
2020-12-12	0	0	0	0	1.73205	0	0	0	0	0	0	0	0	0	3.4641	0	0	0	0	0	0	0	0	0	0	0
2020-12-13	0	0	0	0	1.98701	0	0	0	0	0	0	0	0	0	3.63424	0	0	0	0	0	0	0	0	0	0	0
2020-12-14	0	0	0	0	2.27951	0	0	0	0	0	0	0	0	0	3.81274	0	0	0	0	0	0	0	0	0	0	0
2020-12-15	0	0	0	0	2.61506	0	0	0	0	0	0	0	0	0	4	0	0	0	0	0	0	0	0	0	0	0
2020-12-16	0	0	0	0	3	0	0	0	0	0	0	0	0	0	5	0	0	0	0	0	0	0	0	0	0	0
2020-12-17	0	0	0	0	4	0	0	0	0	0	0	0	0	0	6	0	0	0	0	0	0	0	0	0	0	0
2020-12-18	0	0	0	0	6	0	0	0	0	0	0	0	0	0	10	0	0	0	0	0	0	0	0	0	0	0
2020-12-19	0	0	0	0	7	0	0	0	0	0	0	0	0	0	11.8322	0	0	0	0	0	0	0	0	0	0	0
2020-12-20	0	0	0	0	8	0	0	0	0	0	0	0	0	0	14	0	0	0	0	0	0	0	0	0	0	0
2020-12-21	0	0	0	0	11	0	0	0	0	0	0	0	0	0	18	0	0	0	0	0	0	0	0	0	0	0
2020-12-22	0	0	0	0	16	0	0	0	0	0	0	0	0	0	23	0	0	0	0	0	0	0	0	0	0	0
2020-12-23	0	0	0	0	20	0	0	0	0	0	0	0	0	0	27	0	0	0	0	0	0	0	0	0	0	0
2020-12-24	0	0	0	0	24	0	0	0	0	0	0	0	0	0	30	0	0	0	0	0	0	0	0	0	0	0
2020-12-25	0	0	0	0	26.3818	0	0	0	0	0	0	0	0	0	31.4643	0	0	0	0	0	0	0	0	0	0	0
2020-12-26	0	0	0	0	29	0	0	0	0	0	0	0	0	0	33	0	0	0	0	0	0	0	0	0	0	0
2020-12-27	0		1288	24357	5741	0	191	0	598	0	0	7349	2417	0	38	0	4963	0	0	965	0	6199	0	0	0	0
2020-12-28	0	339	3591	42394	7638	0	509	0	1252	0	202	8854	5214	452	644	0	7754	0	2000	2066	0	7885	0	0	447	0
2020-12-29	0	378	7063	92446	15718	0	876	0	1621	0	276	9953	8194	800	1523	0	20368	0	6300	2778	0	9211	0	0	1077	0
2020-12-30	0	907	10580	156615	26087	0	1889	0	2054	0	1333	14840	9725	1251	2324	0	30543	0	36300	5666	0	9633	0	0	1722	7864
2020-12-31	0	955	11891	206545	31472	0	2475	0	2432	0	2364	40789	9755	1264.82	2331	0	32749	0	47600	10289	0	11491	0	0	2339	8791.77
2021-01-01	0	972	12160	232219	33519	0	2475	0	3547	0	3173	52063	9755	1278.79	2337	0	32749	0	48975.6	11656	0	11642	0	0	2603	9829
2021-01-02	0	996	13443	280226	41192	0	2505	0	3896	0	4188	91144	9755	1292.92	2339	0	32750	0	50391	13242	0	12046	0	0	3149	10988.6
2021-01-03	0	1030	14370	302805	46243	0	2523	67	4294	0	4209	127025	9755	1307.2	2343	0	32750	0	50833	13596	0	12602	1887	0	3869	12285
2021-01-04	0	1100	17981	348917	48549	82834	3165	109.147	6368	0	5395	196657	9756	1321.64	3051	0	33670	0	92220	25508	30165	13693	2528.46	0	10327	13019.5
2021-01-05	0	2887	22507	401566	60565	139339	4975	177.808	13494	0	8919	276917	10378	1336.24	3948	0	46433	0	140226	41609	0	16239	3387.98	0	16631	13798
2021-01-06	0	6913	28354	464662	77883	169965	6586	289.661	25845	0	15691	342097	13889	1351	4729	0	61454	0	160359	58554	0	21631	4539.68	3901	20616	16860.6
2021-01-07	0	15418	36352	519478	93203	207323	7928	471.876	55285	0	27410	434751	18084	1496	5542	0	71751	0	188956	76400	0	27108	6082.88	4350.62	26445	20603
2021-01-08	31662	24853	46404	582245	100676	277976	10142	768.716	92396	0	40085	531739	23301	1706	6459	0	74254	0	198787	92706	0	30373	8150.68	4852.07	35272	24985
2021-01-09	38157.4	28148	48432	642863	102494	315413	10693	1252.29	103603	0	48157	620007	23605	1783.13	6770	0	74352	33759	200022	102301	0	30627	10921.4	5411.3	40427	30000
2021-01-10	45985.2	28643	50203	678761	103312	357891	10916	2040.06	109593	0	52935	680941	23607	1863.74	7106	0	74392	37976.7	203053	108294	0	30628	14634	6035	44645	31078.7
2021-01-11	55419	34377	60060	747316	103978	406091	11765	3323.39	149509	0	61271	763137	25825	1948	8483	0	85089	42721.3	257834	125190	63479	31112	19608.6	6589.44	50045	32196.1
2021-01-12	66788	50471	73516	826427	104442	488122	13345	5414.01	211616	0	70147	846680	27930	2378	10121	0	95971	48058.7	309620	140447	67597.1	32995	26274.3	7194.82	56475	33353.7
2021-01-13	80489.3	72316	87062	938532	116319	581638	14739	8819.77	276689	0	80023	942175	34140	2876	11639	0	109770	54062.9	369212	154268	71982.3	37732	35206	7855.82	64932	34553
2021-01-14	97001.5	95876	102315	1022466	132750	676186	16519	14368	359814	0	88099	1036747	42830	3238	13480	0	120920	60817.3	410480	168089	76651.9	44479	47173.8	8577.54	70960	38000
2021-01-15	116901	119587	116337	1113371	146583	768950	17800	23406.4	428783	0	95784	1127790	50212	3681	15361	0	128406	68415.5	436963	184146	81624.6	49222	63209.9	9365.57	75412	41532
2021-01-16	127145	124833	119741	1170246	150778	809048	18020	38130.5	448986	0	101010	1193929	51320	3760	16036	0	129941	76963	457303	196567	86919.8	49547	84697.3	10226	80389	45906
2021-01-17	138286	128106	122362	1201054	152973	851238	18050	62117	459961	0	102120	1228577	51366	3939.23	16158	11705	129948	85919.3	468795	203787	92558.5	49550	113489	10834.1	82893	48550.1
2021-01-18	150404	139261	134856	1268682	156473	895627	18708	67860.9	545774	129689	110825	1268175	54217	4127	16435	13002	135322	95917.8	491696	232949	98563	49593	124179	11478.4	85475	51346.5
2021-01-19	163584	158554	147469	1352505	158750	956756	19466	74135.9	676330	130318	119196	1300010	56560	4504	16515	14276	151434	107080	530055	267085	103489	50137	135876	12160.9	93382	54304
2021-01-20	177918	179848	161167	1431553	160137	1010295	20318	80991.2	813827	134554	127635	1326938	58177	4955	16545	15316	171192	119541	566793	302231	108661	51328	148674	12884.1	108167	54915.4
2021-01-21	193509	210236	176822	1496208	161562	1054245	21834	88480.3	972179	138983	136629	1343549	59137	5660	16819	16531	199322	133452	605313	337913	114091	52616	162678	13650.3	123667	55533.6
2021-01-22	210466	240439	191716	1564979	162190	1097369	23066	96662	1093207	143184	143397	1356833	59462	6341	17028	17767	223177	148982	638798	374342	119793	53804	178002	14462	141298	56158.8
2021-01-23	214730	248962	195035	1605519	162851	1.12284e+06	23321	105600	1131664	145257	147576	1362872	59464	6473	17162	18267.9	233931	166319	654184	405667	125780	54035	194768	15322	156966	56791.1
2021-01-24	219081	250880	197291	1631219	163390	1148895	23482	115365	1141401	146695	148756	1366130	59464	6880.66	17162	18783	237589	184886	659753	432790	132066	54052	213114	15872.7	164259	57430.4
2021-01-25	223519	262335	206946	1683523	163661	1167519	23856	120574	1219609	149676	150106	1371027	59570	7314	17191	19709	243776	205525	701222	459228	138666	54055	220999	16443.1	171890	58077
2021-01-26	228048	273546	217493	1734338	163871	1183395	24598	126018	1319944	152704	151106	1375368	62070	8282	17233	20677	250125	228468	782413	487372	144452	54136	229175	17034.1	184610	58183.8
2021-01-27	232668	286960	226525	1785337	164076	1202859	25237	131708	1427152	161215	153267	1381764	65913	9109	17319	21417	256638	253972	858474	513090	150479	54401	237654	17646.2	198161	58290.9
2021-01-28	237382	303081	233631	1832183	164313	1222323	26308	137655	1551464	175283	154257	1386698	69295	9891	17358	22162	263322	282324	917908	534007	156757	54924	246447	18280.4	210488	58398.1
2021-01-29	242192	315688	239846	1882039	165327	1.23193e+06	27528	143870	1643614	198283	155823	1391818	72280	10625	17414	22853	270179	313840	945600	554585	163298	55472	255565	18937.4	220621	58505.5
2021-01-30	244773	317350	240587	1916667	166423	1.24161e+06	27794	150366	1672717	222005	156448	1396022	72475	10752	17427	23391	277215	348875	958453	570752	170111	55483	265020	19618	232399	58613.2
2021-01-31	247381	318000	241305	1942447	167538	1251369	28079	157155	1677938	237872	156666	1398682	72484	11040.6	17439	23811	280829	371811	976367	584879	177209	55484	274825	20045.5	239710	58721
2021-02-01	250017	322039	245288	2000774	168253	1254535	28798	160166	1731030	243136	157678	1403042	73530	11337	17461	24526	300196	396254	998587	597796	184603	55507	280324	20482.2	247251	58829
2021-02-02	252681	332372	249441	2066348	170064	1265800	30043	163235	1803294	247270	158500	1409537	75179	11927	17610	25361	301806	422305	1053245	610044	191110	55526	285933	20928.5	261543	58946.4
2021-02-03	255374	342693	253868	2131026	171399	1279220	31703	166363	1875557	249687	159890	1418652	76846	12602	17865	26223	305475	450068	1117146	619837	197846	55711	291654	21384.5	276103	59064
2021-02-04	258095	352800	258776	2193155	172680	1305251	33746	169551	1957582	264530	161308	1432297	78334	13261	18012	27020	309618	479657	1171229	628940	204820	56321	297490	21850.4	291259	59593
2021-02-05	260845	360994	264252	2262568	174168	1.30969e+06	35295	172800	2025790	279410	164687	1450317	79269	13826	18180	28082	314844	511190	1193034	638547	212039	56684	303442	22326.5	306441	59919
2021-02-06	264787	362254	265111	2308188	175099	1.31415e+06	35702	176111	2048919	286379	165577	1465044	79339	13945	18197	28837	320684	544797	1200793	647351	219513	56712	309514	22813	318097	60246.8
2021-02-07	268789	362596	265963	2336495	176799	1318626	35712	179486	2054094	289042	165903	1474595	79340	14019.3	18206	29339	321760	563561	1206212	655838	227251	56712	315707	23676.9	325371	60576.4
2021-02-08	272852	365009	270058	2389547	179100	1328459	36709	184646	2100899	291396	167064	1501564	79556	14094	18469	30235	324471	582970	1.24816e+06	660723	235261	57111	321681	24573.4	332812	60907.8
2021-02-09	276976	373289	275166	2449806	182413	1343566	38986	189954	2166881	292627	171314	1536152	80634	14232	18614	31202	326848	603049	1291569	666603	240541	57199	327768	25504	345290	61241
2021-02-10	281162	379927	280685	2527624	185568	1377229	41576	195414	2237840	294624	180131	1581314	85153	15058	19062	31670	331437	623818	1.35098e+06	671109	245940	59693	333970	26469.7	353412	62983.2
2021-02-11	285411	388336	287028	2603326	191129	1422560	44332	201032	2325055	310448	186309	1636732	92944	16136	20177	32524	335855	645303	1413132	674894	251460	66607	340289	27472	360800	64775
2021-02-12	289725	395207	293858	2683604	202803	1.44518e+06	45864	206811	2404326	330745	190696	1695762	99288	16927	21366	33735	343428	667528	1446102	678992	257104	73537	346728	28512.3	366749	65524.4
2021-02-13	298071	395856	295476	2745663	209037	1.46817e+06	45996	212756	2426667	335188	191900	1741924	99738	17262	21597	34574	353390	690519	1466439	683006	262874	74248	353289	29592	371462	66282.5
2021-02-14	306658	396003	296482	2785304	214970	1491517	45998	218872	2431731	336297	194592	1769351	99738	17656.5	21606	35376	361532	714121	1476274	686294	268775	74265	359974	30618.5	378685	67049.3
2021-02-15	315492	398202	302881	2855488	227987	1527590	46616	228630	2469784	341958	196547	1826318	103698	18060	22336	36545	365582	738529	1500911	696603	274807	74341	368909	31680.6	386049	67825
2021-02-16	324581	402699	311603	2933876	240487	1571277	48445	238824	2520135	348927	202190	1891613	104011	19630	23662	37866	370761	763772	1538737	707333	279981	75396	378066	32779.5	397840	73741.8
2021-02-17	333931	410054	321306	3029332	250391	1638195	52109	249472	2570612	365021	211925	1962764	108362	20613	25501	39147	381274	789877	1610734	726513	285252	80344	387450	33916.6	412970	80174.8
2021-02-18	343551	420795	333636	3121199	261470	1764985	57392	260594	2640349	391821	220379	2045255	114873	21861	27009	40503	395692	816875	1691115	745337	290622	88676	397067	35093.1	430124	87169
2021-02-19	353448	438958	345502	3224366	274851	1.80676e+06	61164	272213	2705384	427309	229763	2132114	122063	22976	28336	42231	422922	844795	1743841	762825	296094	94852	406923	36310.5	449073	92032.2
2021-02-20	367050	443461	347512	3300577	284780	1.84952e+06	61751	284349	2723953	445535	235648	2206204	123013	23268	29076	43119	447743	873670	1772133	780093	301668	97377	417023	37570	465842	97166.7
2021-02-21	381176	445436	348649	3358309	295061	1893290	62263	297027	2727259	453457	236760	2255203	123016	23480	29892	43888	463281	903499	1785194	794683	307348	97377	427374	39673.1	467656	102588
2021-02-22	395845	455376	358776	3456639	308074	1956886	64357	308975	2764725	457096	240699	2356037	126910	23694	31656	45174	469490	934346	1824654	811033	313134	97852	440191	41893.9	486820	108311
2021-02-23	411079	467478	371741	3566659	321989	2063495	68142	321404	2818476	471004	254052	2457584	134483	24517	34048	47012	481806	966246	1.89071e+06	828445	319983	99376	453393	44239	505148	116715
2021-02-24	426899	482512	385626	3684341	335211	2204376	68473	334333	2878441	508043	270989	2572150	145323	25294	38351	49061	506005	999236	1959165	846682	326981	106197	466990	47166.9	522510	125771
2021-02-25	443328	505448	403610	3815308	349496	2361852	72197	347782	2978973	521283	289071	2688834	156265	26098	42521	50249	534116	1.03335e+06	2.02921e+06	863946	334133	117000	480996	50288.7	540039	135756
2021-02-26	460389	530870	419793	3961877	384597	2.42854e+06	77376	361771	3092382	563601	305147	2812597	165282	26800	45839	51041	575712	1.06863e+06	2101754	881653	341441	124265	495421	53617	556380	139895
2021-02-27	479850	534570	422802	4070373	390999	2.49711e+06	78411	376324	3144471	677682	314133	2927798	166063	27101	46433	51186	611138	1105117	2.12555e+06	896727	348909	125185	510279	55275.8	572174	144160
2021-02-28	500134	535204	425160	4149780	401505	2567617	78595	391462	3150661	685247	316576	2998081	166519	27380.6	46570	51576	633888	1.13289e+06	2149607	907346	356540	125185	525583	56986	583011	148556
2021-03-01	521275	546248	444761	4299220	420541	2642034	81039	405636	3216465	721677	322161	3109743	173952	27663	48123	52862	646951	1.16135e+06	2190526	938366	364338	126324	544634	58749.1	594053	153085
2021-03-02	543309	563324	471989	4467176	436851	2772318	84002	420324	3317782	758037	334332	3241455	182710	28480	50007	54381	661759	1.19053e+06	2.26313e+06	975582	373400	128504	564375	60566.7	617737	162173
2021-03-03	566275	587689	502947	4644979	449644	2920179	86910	435544	3434217	785440	347215	3387264	192479	29404	53974	56525	675816	1.22045e+06	2338137	1013641	382687	135086	584832	62440.6	643218	171801
2021-03-04	590212	629119	536237	4827595	466797	3129092	92043	451314	3597775	862953	365948	3538788	202769	30726	59884	58912	699085	1.25111e+06	2424929	1050028	392206	141822	606030	64372.4	669152	182000
2021-03-05	615161	667744	565083	5036061	482970	3.19426e+06	97611	467656	3798634	949497	384388	3693255	212129	31977	64599	61096	736326	1.28255e+06	2.47514e+06	1088487	401961	146421	627996	66364	697876	186845
2021-03-06	643560	675549	577243	5190205	497217	3.26079e+06	101196	484589	4006544	981401	394784	3832681	212614	32595	65392	63479	767568	1314775	2526389	1128471	411958	147785	650759	68417.3	725388	191819
2021-03-07	673271	676940	588792	5304585	508825	3328703	102190	502136	4127787	1002714	396306	3915484	212617	32916.9	65480	65002	780572	1.34132e+06	2.54815e+06	1165795	422205	147787	674347	70534	739377	196925
2021-03-08	704353	692540	618543	5491072	518144	3436412	105606	518140	4234887	1047045	402972	4050289	220611	33242	67161	67595	786718	1.36841e+06	2570094	1204079	432706	149198	697395	72078.5	753636	202167
2021-03-09	736870	714326	654916	5689174	528789	3541667	109641	534655	4407270	1107791	416786	4196942	231165	34534	69511	70323	795531	1.39604e+06	2641693	1246378	446629	152892	721231	73656.9	780536	209565
2021-03-10	770889	741570	696251	5911716	540563	3668848	113643	551696	4586171	1149557	430513	4358505	244285	36695	71977	72725	804619	1.42422e+06	2.73705e+06	1288737	461000	157685	745881	75269.8	807280	217234
2021-03-11	806477	786066	741110	6136064	544920	3769523	121813	569280	4828946	1229827	448981	4523980	244745	39565	74645	76076	819299	1.45298e+06	2835856	1328404	475833	163955	771374	76918.1	831761	225183
2021-03-12	843709	817752	779875	6392828	548117	3.81415e+06	127540	587424	5123702	1293414	466303	4676151	255398	42235	79647	78788	840118	1.48232e+06	2891753	1367171	491144	172439	797738	78602.4	855151	233423
2021-03-13	868714	825599	796986	6583753	552525	3.8593e+06	132963	606147	5355053	1319266	474599	4805268	256434	43485	80584	80974	860336	1512251	2914792	1405212	506947	178883	825004	80323.6	877402	240610
2021-03-14	894461	825874	809105	6718529	553713	3.90499e+06	138228	625466	5418384	1334595	474979	4877964	256463	44177.5	80661	82671	871269	1.52437e+06	2924629	1438934	523258	178884	853201	82082.5	877523	248018
2021-03-15	920970	852213	837503	6908220	556438	3951221	141578	642127	5576963	1347073	477628	4983251	263369	44881	84360	85596	883620	1.53658e+06	2946767	1478760	540095	180226	868961	83880	877644	255654
2021-03-16	948265	895026	876401	7019454	563026	4013681	145321	659232	5718479	1397342	486561	5051459	268930	47598	84450	90002	905576	1.54889e+06	2984642	1523059	555019	180505	885012	85716.7	895920	263525
2021-03-17	976369	934146	913890	7144175	573468	4052470	150488	676792	5868885	1441706	491460	5136454	271553	50220	84539	92250	907134	1.5613e+06	3074378	1564042	570356	180957	901359	87593.7	915641	271638
2021-03-18	1.00531e+06	993075	951898	7262435	587718	4106550	157123	694820	6036646	1477554	503183	5220964	274321	52872	84578	95707	919682	1.57381e+06	3162971	1607153	586117	182636	918009	89511.9	935269	280001
2021-03-19	1035101	1042337	986419	7423754	595350	4.13243e+06	163567	713329	6266582	1520350	513542	5318801	277471	55348	85071	97064	931602	1.58642e+06	3213724	1649846	602313	185618	934966	91472	956745	288622
2021-03-20	1.05609e+06	1063479	1001603	7591254	598286	4.15847e+06	165788	732330	6433211	1563242	518781	5432987	277958	56383	85502	99250	948484	1599134	3233998	1696024	618956	189684	952236	93475	977045	296038
2021-03-21	1.0775e+06	1064028	1009049	7717866	603168	4.18467e+06	167110	751838	6483115	1589601	522415	5518471	277974	56893.2	85542	101451	958639	1.62621e+06	3242462	1737681	636060	189685	969825	94848.9	987447	303645
2021-03-22	1.09934e+06	1091756	1033628	7911129	607198	4211040	169061	766586	6653074	1636436	529816	5649145	284873	57408	88023	105611	966404	1.65374e+06	3289482	1761555	653636	190814	987012	96243	997959	311448
2021-03-23	1.12163e+06	1134307	1060304	8128630	613141	4252598	171806	781623	6903374	1696110	542376	5804715	292115	59309	93217	109538	976498	1.68174e+06	3385827	1792257	666829	194815	1.0045e+06	97657.6	1018670	317393
2021-03-24	1.14437e+06	1185802	1087198	8379595	622747	4343860	177052	796955	7160202	1747519	555996	5976748	304293	61024	98741	113179	996735	1.71021e+06	3524209	1823054	680289	202192	1.02231e+06	99093	1035543	323451
2021-03-25	1.16758e+06	1245319	1113557	8632379	630321	4447534	185536	812588	7501930	1803553	576854	6164055	314426	62809	103481	117171	1035621	1.73916e+06	3.65259e+06	1853223	694020	214124	1.04042e+06	100550	1035659	329624
2021-03-26	1191247	1296096	1138401	8918823	636355	4561529	191346	828528	7860659	1870631	596547	6358537	324240	64697	106818	121823	1102549	1.76861e+06	3785646	1879609	708028	227919	1.05886e+06	102027	1046291	335916
2021-03-27	1.21083e+06	1315027	1146863	9138635	646142	4.69294e+06	193476	844780	8055884	1903498	608284	6532742	327284	65848	107093	126055	1130801	1798549	3.83745e+06	1906461	722320	234726	1.07763e+06	103527	1055744	342223
2021-03-28	1.23073e+06	1316639	1152411	9282102	656729	4.82814e+06	193962	861351	8115197	1920347	620688	6655620	327389	67216.3	107132	129350	1192698	1.84377e+06	3889970	1931061	736899	235984	1096724	105049	1.06129e+06	348648
2021-03-29	1.25096e+06	1335358	1171571	9499676	674347	4967230	195904	879122	8318109	1.96517e+06	633345	6833815	333216	68613	108868	133771	1224781	1.89013e+06	3.97544e+06	1954725	751773	237114	1.12268e+06	106593	1066873	360593
2021-03-30	1.27152e+06	1362125	1196281	9736747	695574	5092535	198491	897260	8603492	2011029	649169	7028427	339972	70911	113207	138176	1245700	1.93765e+06	4062784	1981969	766556	244850	1.14924e+06	108159	1080658	372947
2021-03-31	1.29242e+06	1436061	1219437	9972631	708442	5314076	202950	915773	8866428	2065948	668858	7244997	353434	73151	117801	142805	1273051	1.98637e+06	4231313	2006883	781630	258287	1.17644e+06	109749	1092633	385724
2021-04-01	1.31367e+06	1513427	1245124	10209891	712624	5545140	210936	934667	9181756	2156680	688989	7443474	369105	75858	121278	147956	1287020	2.03632e+06	4404565	2032108	797000	275089	1.20428e+06	111362	1114363	404518
2021-04-02	1335259	1577893	1252108	10368038	717484	5.62571e+06	214488	953951	9463007	2235731	696531	7648114	381981	78403	121873	151942	1328253	2.08752e+06	4544816	2057151	812673	285229	1.23278e+06	112999	1135585	419431
2021-04-03	1.36428e+06	1597621	1255760	10535907	729408	5707450	222283	973633	9604038	2312501	699557	7818253	390040	81079	125204	154462	1346931	2140003	4.56515e+06	2082040	828654	288331	1.26195e+06	114660	1171420	422721
2021-04-04	1.39393e+06	1597809	1258304	10678810	740919	5.79844e+06	226292	993721	9650357	2362839	702982	7894182	392450	82352	126839	156668	1357742	2.20685e+06	4585575	2102498	844949	289925	1291814	116966	1.19678e+06	426037
2021-04-05	1.42423e+06	1610227	1260736	10856901	753097	5890888	228798	1.01606e+06	9713640	2432313	714969	8027789	396129	83645	129722	159065	1363559	2.27578e+06	4591351	2123600	861564	289926	1.32489e+06	119318	1222682	426711
2021-04-06	1.45518e+06	1648311	1276953	11136510	768946	6118710	231272	1.03889e+06	9930734	2536751	733323	8238721	407868	86350	134651	161909	1390284	2.34686e+06	4.74781e+06	2147482	874770	292396	1.35882e+06	121717	1269938	427387
2021-04-07	1.48681e+06	1686783	1300459	11709760	785390	6416016	236165	1.06224e+06	10190890	2608084	753508	8484029	419551	88712	143453	164492	1426920	2.42017e+06	4909594	2172383	888179	298546	1.39361e+06	124165	1312896	432601
2021-04-08	1.51912e+06	1797650	1339275	12322672	799033	6791079	247795	1.08612e+06	10528567	2689102	774206	8735019	441460	91071	150291	167130	1478329	2.49576e+06	5167241	2197830	901793	313305	1.42929e+06	127506	1353956	440890
2021-04-09	1552137	1917565	1378875	12867669	815356	7159716	257363	1.11053e+06	10938618	2760938	785374	8989985	471391	93748	155043	170315	1533815	2.57371e+06	5.34541e+06	2220374	915615	331869	1.46589e+06	130937	1394013	458762
2021-04-10	1.58912e+06	1982550	1394443	13175706	831968	7.32801e+06	258586	1.13549e+06	11151182	2835894	788236	9243184	486853	96051	156662	171678	1590789	2654104	5529714	2249928	929650	340951	1.50342e+06	132906	1435503	473522
2021-04-11	1.62699e+06	1986294	1404238	13389650	846763	7.50026e+06	258871	1161012	11207241	2900383	796014	9404337	488548	98001.7	156764	173237	1601594	2.74611e+06	5581068	2278122	943900	342580	1541919	134904	1.45782e+06	477617
2021-04-12	1.66576e+06	2026358	1442561	13732740	939946	7676560	260339	1.18822e+06	11444201	2969647	807508	9610174	496845	99992	159144	175347	1621039	2.8413e+06	5670769	2318060	958368	344239	1.59435e+06	136933	1480479	483825
2021-04-13	1.70546e+06	2090863	1478867	14237202	958357	7937566	262621	1.21606e+06	11753570	3037023	827848	9833205	512761	103569	162826	178292	1650861	2.93979e+06	5832860	2364231	967915	347332	1.64857e+06	138992	1524902	491601
2021-04-14	1.7461e+06	2167349	1517756	14931381	969762	8250887	267964	1.24455e+06	12047951	3090994	854958	10075778	532973	107167	168937	181133	1693308	3.0417e+06	6.0314e+06	2413558	977558	355173	1.70463e+06	141082	1569559	500233
2021-04-15	1.7877e+06	2252832	1565592	15543917	984984	8631548	277272	1.27371e+06	12384919	3.14394e+06	882926	10329945	551045	110437	174248	183987	1745968	3.14714e+06	6236689	2463355	987296	364670	1.7626e+06	143204	1620067	519375
2021-04-16	1830305	2329860	1610308	16068561	1002270	9002054	285493	1.30356e+06	12724109	3.1978e+06	898767	10611973	566637	113943	182698	187277	1805481	3.25624e+06	6.34925e+06	2515196	997132	373078	1.82254e+06	145357	1671324	539487
2021-04-17	1.86966e+06	2382393	1627035	16378613	1020947	9.14627e+06	286817	1.3341e+06	12912721	3252579	899832	10888654	568957	118120	188865	190489	1853321	3369114	6.46384e+06	2570289	1.00707e+06	375585	1.88452e+06	149038	1721650	552559
2021-04-18	1.90985e+06	2388484	1640035	16609527	1035361	9.29281e+06	287792	1365365	12964284	3266425	906565	11076911	569040	118689	189799	191583	1967209	3.44079e+06	6.58049e+06	2618386	1.0171e+06	376864	1948603	152812	1.74769e+06	553883
2021-04-19	1.95091e+06	2445517	1684009	16951743	1060049	9441685	289032	1.3912e+06	13169886	3317052	921640	11301023	573898	119261	193121	195071	2047488	3.51399e+06	6699255	2667448	1027230	379200	2.00143e+06	156682	1774120	556969
2021-04-20	1.99286e+06	2492896	1726597	17451713	1081949	9588913	290969	1.41753e+06	13424179	3363596	948344	11538180	584616	120308	198585	198624	2068685	3.58875e+06	6868703	2729090	1.03943e+06	384422	2.05568e+06	161389	1826618	565164
2021-04-21	2.0357e+06	2580714	1774368	18101766	1104374	9886203	295253	1.44436e+06	13677299	3419450	979957	11793559	598507	123141	205822	201860	2097922	3.66511e+06	7079324	2792636	1.05178e+06	392169	2.11141e+06	165558	1876009	578273
2021-04-22	2.07947e+06	2671572	1828899	18675510	1132507	10141949	303455	1.47169e+06	13964667	3508846	1013571	12058406	614245	125742	213234	204963	2127904	3.74308e+06	7311128	2852174	1.06427e+06	400316	2.16864e+06	170739	1924630	593972
2021-04-23	2124179	2736812	1878914	19164204	1154566	10405863	309147	1.49955e+06	14262623	3576705	1037267	12334823	630841	128537	222020	208959	2156381	3.82271e+06	7526598	2913176	1.07692e+06	411207	2.22743e+06	176082	1971361	611792
2021-04-24	2.16345e+06	2781595	1896792	19471613	1169386	1.05994e+07	310012	1.52793e+06	14453026	3.59028e+06	1047009	12608272	634819	130593	227583	211985	2196002	3904042	7.64523e+06	2975185	1.08971e+06	413698	2.28781e+06	180879	2004512	621077
2021-04-25	2.20345e+06	2788022	1911506	19705957	1184513	10796466	311220	1556841	14522488	3603901	1062575	12829298	635091	130595	228949	212593	2227333	3.98386e+06	7765723	3029274	1.10265e+06	414356	2349833	185807	2.01825e+06	627216
2021-04-26	2.24419e+06	2844700	1961119	20066243	1215862	11013911	312673	1.58356e+06	14743340	3679730	1088489	13092922	640016	131879	231624	216171	2259229	4.06531e+06	7.91782e+06	3083954	1115752	414735	2.39967e+06	190868	2032090	629108
2021-04-27	2.28568e+06	2883462	2010110	20762551	1242268	11261171	316156	1.61073e+06	15027843	3774221	1114512	13356161	651874	132692	236348	219442	2299511	4.14842e+06	8072900	3139149	1.13219e+06	415196	2.45056e+06	196068	2063824	639564
2021-04-28	2.32794e+06	2963322	2068894	21762279	1266289	11520146	322801	1.63837e+06	15327237	3870222	1146198	13626853	665743	136457	247545	222470	2338692	4.23323e+06	8229040	3192682	1.14888e+06	418391	2.50253e+06	201410	2099343	648709
2021-04-29	2.37098e+06	3051613	2134516	22578685	1292064	11763360	331017	1.66648e+06	15684256	3913550	1182316	13983596	678690	140499	257933	225810	2392605	4.31978e+06	8597875	3243823	1.16581e+06	424415	2.5556e+06	206897	2131890	682757
2021-04-30	2414813	3112504	2196811	23248486	1305489	1.19059e+07	336636	1.69508e+06	16056364	4023137	1198886	14323789	690019	144387	266923	228810	2455181	4.40809e+06	8.75615e+06	3294995	1.18299e+06	430771	2.6098e+06	212533	2153560	702470
2021-05-01	2.46024e+06	3152544	2216202	23511710	1312804	1.20501e+07	337587	1.72416e+06	16223933	4064204	1211329	14608733	696728	148456	273265	231511	2524456	4498214	8917338	3328406	1.20042e+06	431644	2.66515e+06	218323	2170847	707057
2021-05-02	2.50652e+06	3156220	2235156	23711457	1329403	12196079	339147	1753750	16315568	4073149	1225592	14861825	696758	150294	274853	233193	2566516	4.57553e+06	8.96773e+06	3346649	1.21811e+06	432936	2721672	224819	2.18112e+06	708137
2021-05-03	2.55368e+06	3223004	2302438	24049777	1349802	12381213	341472	1.78178e+06	16604338	4099495	1252236	15153762	706177	152154	276916	237018	2607369	4.65418e+06	9018412	3370275	1236063	438042	2.76816e+06	231507	2191449	716861
2021-05-04	2.60172e+06	3290944	2369002	24736198	1377356	12686341	346432	1.81026e+06	16919853	4123697	1284387	15469813	717337	155899	285646	241103	2658813	4.73418e+06	9.23401e+06	3402904	1.2569e+06	445226	2.81544e+06	238395	2214648	734556
2021-05-05	2.65066e+06	3375769	2442216	25658329	1404096	12966552	353695	1.83919e+06	17246865	4153038	1321776	15810873	729926	160429	295281	246698	2719011	4.81555e+06	9454765	3441407	1.27809e+06	455414	2.86352e+06	245488	2272642	760805
2021-05-06	2.70052e+06	3464780	2522667	26432530	1425582	13271511	362304	1.86859e+06	17626221	4203873	1362452	16159470	744972	165378	308840	251787	2767568	4.89832e+06	9735602	3482765	1.29964e+06	471113	2.91243e+06	252792	2333913	796909
2021-05-07	2751327	3566102	2600000	27092178	1442025	1.34446e+07	368577	1.89846e+06	17998846	4261822	1388060	16516313	764064	169650	320722	255633	2817295	4.98252e+06	9987919	3521003	1.32155e+06	484710	2.96218e+06	260317	2391470	835320
2021-05-08	2.79517e+06	3647190	2629543	27366221	1451513	1.36198e+07	371637	1.9288e+06	18220953	4288641	1407724	16843773	778192	175129	330789	257781	2864727	5068159	10185393	3571944	1.34383e+06	490247	3.01277e+06	268067	2450303	867621
2021-05-09	2.83972e+06	3655252	2653784	27551324	1467419	13797431	372803	1959629	18350601	4305775	1436707	17100682	785276	177270	332129	258766	2933324	5.16166e+06	10260941	3621060	1.36649e+06	491902	3064228	276046	2.4786e+06	879312
2021-05-10	2.88497e+06	3734715	2726589	27952782	1493937	14028954	374993	1.98239e+06	18663824	4346089	1470768	17394580	800917	179437	337155	265361	2991913	5.25689e+06	10400987	3663930	1389527	494234	3.10254e+06	284264	2507229	894881
2021-05-11	2.93095e+06	3793992	2802748	28757547	1523571	14318348	378732	2.00541e+06	19067575	4.38327e+06	1502207	17697346	816699	183290	350053	268118	3050774	5.35387e+06	10609955	3702880	1.41207e+06	502514	3.14132e+06	293180	2561858	919139
2021-05-12	2.97766e+06	3859457	2882700	29816503	1549722	14555552	384727	2.0287e+06	19501538	4420767	1538337	18023502	835230	187620	365877	272025	3104018	5.45265e+06	1.08581e+07	3741591	1.43497e+06	519135	3.18059e+06	305274	2615123	949167
2021-05-13	3.02511e+06	3898328	2966759	30088188	1569405	14911306	390539	2.05225e+06	19840030	4483598	1576772	18369938	851837	191726	380875	276041	3157300	5.55324e+06	11112068	3780927	1.45825e+06	538678	3.22035e+06	312701	2666895	980177
2021-05-14	3073325	3940983	3046314	30623930	1590014	1.50466e+07	396655	2.07609e+06	20294037	4554679	1605633	18722890	868408	196030	392672	280134	3210200	5.6557e+06	11329356	3825887	1.4819e+06	556131	3.26061e+06	320309	2718390	1009609
2021-05-15	3.12288e+06	3974140	3078286	30863583	1605439	1.51831e+07	399787	2.1002e+06	20668906	4600012	1628802	19086757	871518	199583	400472	283229	3233849	5760038	11490114	3877825	1.50594e+06	563071	3.30138e+06	322967	2772414	1039233
2021-05-16	3.17324e+06	3976588	3104101	31029280	1625381	15320846	400719	2124585	20871590	4639299	1664286	19360086	871811	202209	404510	284395	3239871	5.83024e+06	11556822	3920257	1.53037e+06	563254	3342648	325648	2.80451e+06	1041215
2021-05-17	3.22441e+06	4063436	3176644	31389820	1656389	15495889	406606	2.14956e+06	21247565	4714992	1703437	19633595	882588	204870	411632	286709	3300067	5.90129e+06	11664606	3954752	1555192	566814	3.37718e+06	334258	2836972	1052032
2021-05-18	3.2764e+06	4166495	3248641	31917163	1685964	15741247	412461	2.17483e+06	21707465	4790996	1740648	19916120	893360	209492	422164	289855	3347842	5.97321e+06	11868779	3988746	1.57592e+06	577184	3.41207e+06	340015	2905212	1078103
2021-05-19	3.32923e+06	4245188	3326141	32495227	1717703	16049843	417682	2.20039e+06	22174723	4829595	1779843	20223300	909692	213288	431674	293178	3403777	6.04601e+06	1.21164e+07	4021195	1.59692e+06	593129	3.44732e+06	347840	2974175	1109161
2021-05-20	3.38292e+06	4314956	3401639	32963664	1750176	16347683	423000	2.22625e+06	22682060	4898866	1820584	20535455	925516	216026	439549	296548	3456524	6.11969e+06	12369238	4049436	1.6182e+06	616768	3.48294e+06	352082	3044700	1.13315e+06
2021-05-21	3437468	4385506	3470496	33383100	1785434	1.64676e+07	429614	2.25242e+06	23171576	4969321	1850676	20864908	936097	218461	449790	299549	3510931	6.19427e+06	12577946	4077802	1.63977e+06	631869	3.51892e+06	356376	3121394	1157655
2021-05-22	3.47309e+06	4430181	3502967	33612857	1811392	1.65883e+07	433713	2.2789e+06	23518682	5005682	1869084	21187803	938504	221011	455508	301274	3560271	6269766	12710402	4104686	1.66162e+06	635354	3.55528e+06	358751	3200861	1179998
2021-05-23	3.50909e+06	4437242	3525418	33746774	1833933	16709939	437045	2305686	23680303	5023145	1900051	21439302	939996	221011	456592	302933	3596800	6.3377e+06	12748812	4127895	1.68377e+06	636570	3592009	361142	3.24095e+06	1181255
2021-05-24	3.54546e+06	4464062	3572638	33896169	1857360	16953205	441426	2.32841e+06	23943411	5026529	1933566	21714802	945410	222112	462667	308002	3630692	6.40638e+06	12814730	4150916	1706206	637779	3.61933e+06	369970	3281550	1195088
2021-05-25	3.5822e+06	4524222	3624560	34194550	1900768	17187731	446405	2.35136e+06	24343442	5040222	1956553	21985394	960338	223370	469630	310403	3674214	6.4758e+06	12960092	4174896	1.7208e+06	641523	3.64685e+06	373308	3357664	1197164
2021-05-26	3.61933e+06	4560485	3692329	34744467	1948140	17487591	452189	2.37454e+06	24756767	5056262	1974077	22274530	976667	224153	477583	311903	3723694	6.54597e+06	13145222	4199900	1.73552e+06	648803	3.67459e+06	376676	3416341	1221109
2021-05-27	3.65684e+06	4602189	3753762	35231270	1997391	17707320	457920	2.39795e+06	25206425	5084642	2002632	22584678	991869	225547	483304	314030	3768087	6.6169e+06	13302965	4224013	1.75036e+06	658090	3.70253e+06	381409	3474645	1240309
2021-05-28	3694740	4641559	3815520	35673258	2038372	1.7815e+07	462648	2.42159e+06	25635833	5120109	2027608	22909627	1008906	226776	493872	315748	3809946	6.6886e+06	13451439	4248493	1.76533e+06	666653	3.73069e+06	383168	3532531	1254659
2021-05-29	3.73774e+06	4684987	3844794	35853451	2068166	1.79234e+07	466482	2.44545e+06	25934754	5137031	2052034	23230040	1014389	228012	498993	316224	3849328	6761073	13580235	4271047	1.78043e+06	670528	3.75906e+06	384935	3589514	1270392
2021-05-30	3.78125e+06	4689603	3867209	35962558	2093970	18032417	470013	2469560	26041838	5146949	2078018	23486072	1014954	228013	501747	316747	3883440	6.84106e+06	13633827	4290657	1.79566e+06	670529	3787647	386710	3.61863e+06	1272513
2021-05-31	3.82526e+06	4755856	3922956	36184563	2130085	18178604	472314	2.49424e+06	26399716	5176630	2109157	23814016	1020092	229701	507794	318743	3913254	6.92199e+06	13707350	4311193	1811015	673530	3.81782e+06	387337	3647975	1280300
2021-06-01	3.86978e+06	4820499	3982075	36671144	2169837	18426204	478059	2.51916e+06	26830229	5206951	2131811	24150014	1038062	232376	514924	319574	3945309	7.00388e+06	13896798	4327904	1.8206e+06	678283	3.84824e+06	387966	3698975	1293847
2021-06-02	3.91483e+06	4901887	4045060	37295514	2212507	18720164	483817	2.54433e+06	27249083	5227318	2150427	24491676	1057186	237710	519685	322359	3986949	7.08674e+06	14145161	4347529	1.83023e+06	694209	3.8789e+06	388475	3752217	1312272
2021-06-03	3.96039e+06	4995244	4103325	37580639	2248706	19038135	489930	2.56976e+06	27713077	5238903	2179550	24958790	1077896	242366	524290	324295	4040139	7.17058e+06	14224874	4370710	1.83991e+06	712549	3.9098e+06	394877	3803175	1317038
2021-06-04	4006489	5077586	4166474	37950850	2290067	1.92844e+07	494948	2.59544e+06	28168479	5.24965e+06	2200508	25466976	1097715	247093	531215	325511	4081998	7.25541e+06	14400079	4395731	1.84965e+06	723720	3.94095e+06	397571	3854947	1329754
2021-06-05	4.04762e+06	5167152	4200664	38078333	2324996	1.95339e+07	498402	2.62137e+06	28473187	5260418	2220452	25968079	1110057	250772	534638	327155	4131045	7341247	14551620	4416410	1.85943e+06	730368	3.97235e+06	400283	3904249	1337469
2021-06-06	4.08917e+06	5193229	4227626	38156382	2354921	19786574	500019	2647566	28606396	5261781	2240265	26399130	1115479	252447	536050	328168	4166875	7.47865e+06	14613790	4431659	1.86927e+06	734434	4003998	403013	3972036	1338154
2021-06-07	4.13115e+06	5293224	4291327	38405066	2408465	20048174	502996	2.67794e+06	28944939	5278680	2266671	26857230	1122306	254133	542076	329000	4201317	7.61862e+06	14690217	4448864	1879160	737527	4.0414e+06	404314	4021033	1345741
2021-06-08	4.17357e+06	5377662	4355346	38820434	2462007	20305788	507216	2.70866e+06	29338430	5296926	2299591	27320751	1134263	257916	547538	330970	4254322	7.76121e+06	14845783	4468112	1.88742e+06	745040	4.07915e+06	408513	4062809	1357103
2021-06-09	4.21641e+06	5471380	4414574	39372067	2514785	20628061	511556	2.73974e+06	29722983	5311475	2327500	27794184	1145837	260628	553794	333197	4315924	7.90647e+06	15048382	4487209	1.89571e+06	754844	4.11726e+06	413032	4100020	1.37175e+06
2021-06-10	4.2597e+06	5553234	4468447	39871184	2573580	20963619	515878	2.77117e+06	30126840	5324996	2353934	28300357	1154804	263308	559860	334367	4381301	8.05445e+06	15168747	4505763	1.90405e+06	771072	4.15572e+06	415577	4130759	1386564
2021-06-11	4303430	5642622	4520584	40338497	2621968	2.11326e+07	519296	2.80296e+06	30513231	5.33078e+06	2366216	28790696	1165677	265737	565686	335791	4455419	8.20519e+06	15324134	4523121	1.91241e+06	778898	4.19454e+06	421974	4160286	1401647
2021-06-12	4.33898e+06	5721502	4552611	40499049	2655406	2.1303e+07	521497	2.83512e+06	30796391	5.33658e+06	2375573	29255605	1169734	268201	570103	339176	4486173	8358764	15457211	4536811	1.92082e+06	783590	4.23373e+06	425661	4187201	1.40778e+06
2021-06-13	4.37483e+06	5737462	4576658	40578105	2688913	21474788	523186	2867648	30901199	5342379	2391603	29614839	1172882	269524	571395	340028	4551180	8.46119e+06	15503070	4546699	1.92926e+06	786218	4273276	429172	4247276	1413933
2021-06-14	4.41097e+06	5816292	4619757	40849774	2741313	21713840	526340	2.8989e+06	31141820	5351972	2406466	29949727	1176986	270854	575016	341941	4590780	8.56488e+06	15549895	4558444	1937739	789159	4.31531e+06	432711	4274435	1419924
2021-06-15	4.44741e+06	5910725	4664441	41261756	2801584	22048919	529783	2.93049e+06	31449711	5363124	2420099	30274012	1185103	273094	579525	344272	4648227	8.66983e+06	1.56799e+07	4571809	1.94505e+06	794858	4.35775e+06	436280	4302109	1427566
2021-06-16	4.48416e+06	6032325	4707273	41810799	2853443	22365104	532699	2.96242e+06	31763485	5375923	2442171	30596256	1192020	278089	585202	346576	4698944	8.77607e+06	15810905	4585234	1.9524e+06	802151	4.40062e+06	439561	4338990	1428340
2021-06-17	4.5212e+06	6170339	4746716	42284411	2904363	22684911	535606	2.9947e+06	32080969	5389058	2454702	30916923	1201832	283327	590750	348633	4760661	8.88362e+06	15940640	4597738	1.95977e+06	809904	4.4439e+06	443121	4381177	1.43561e+06
2021-06-18	4558553	6309263	4789166	42702937	2939261	2.28555e+07	540086	3.02733e+06	32402480	5.39651e+06	2461415	31236153	1207798	288021	596462	350092	4859085	8.99248e+06	16045779	4610287	1.96717e+06	814831	4.48761e+06	445247	4424124	1442925
2021-06-19	4.58828e+06	6406003	4810966	42845198	2962945	2.30274e+07	541706	3.06032e+06	32626771	5.40396e+06	2470075	31533390	1209045	293342	600009	351962	4882482	9102672	16127860	4618571	1.97459e+06	816169	4.53175e+06	447383	4468526	1.44686e+06
2021-06-20	4.61819e+06	6437059	4828380	42926411	2992052	23200566	543479	3093670	32701121	5411431	2486081	31759837	1209406	296328	601044	352478	4929841	9.21516e+06	16152134	4624696	1.98205e+06	816259	4576325	448548	4526238	1450798
2021-06-21	4.64831e+06	6520393	4860896	43174654	3031454	23443444	546370	3.11266e+06	32896654	5421230	2501899	32044671	1214057	299344	604623	353164	4971146	9.32904e+06	16184242	4631506	1989531	818010	4.61652e+06	449716	4528564	1455647
2021-06-22	4.67862e+06	6582367	4893878	43589716	3077854	23772029	548191	3.13177e+06	33119616	5431713	2522832	32334894	1218102	305584	607593	353584	4986660	9.44433e+06	16302839	4641336	1.99983e+06	821096	4.65706e+06	450888	4565918	1456750
2021-06-23	4.70912e+06	6705905	4925606	44118210	3116258	24079429	548194	3.151e+06	33353430	5445544	2542848	32615742	1221432	311287	607846	353895	5041832	9.56105e+06	16409509	4652703	2.01017e+06	826074	4.69796e+06	452062	4604203	1462287
2021-06-24	4.73983e+06	6832449	4955484	44653250	3150082	24325902	548230	3.17035e+06	33595110	5454866	2558853	32911267	1223044	316531	607898	355100	5102478	9.6792e+06	16447968	4663927	2.02058e+06	831208	4.73922e+06	453823	4641844	1.46749e+06
2021-06-25	4770733	6950749	4986583	45078802	3179146	2.44805e+07	550239	3.18981e+06	33822525	5.45931e+06	2568367	33195565	1227272	322559	608704	355277	5165727	9.79882e+06	1.65485e+07	4674879	2.03103e+06	831218	4.78084e+06	455262	4678423	1472708
2021-06-26	4.79887e+06	7021848	5002487	45230441	3198191	2.46362e+07	551387	3.2094e+06	33975681	5.46376e+06	2577121	33463539	1228212	328960	609979	356128	5231065	9919912	16649656	4682674	2.04154e+06	831656	4.82283e+06	456706	4714281	1476642
2021-06-27	4.82718e+06	7050589	5016448	45324950	3214307	24792784	552610	3229102	34031530	5468205	2601827	33677368	1228855	328961	610693	356209	5292088	1.00492e+07	16681699	4690469	2.0521e+06	831666	4865186	458154	4728534	1478516
2021-06-28	4.85565e+06	7119740	5044874	45595462	3244917	25007416	554531	3.25035e+06	34186101	5477405	2630748	33944339	1231977	335002	614033	357171	5393134	1.01801e+07	16716871	4698815	2062723	832975	4.92192e+06	459607	4762181	1482581
2021-06-29	4.88429e+06	7178205	5074173	46011387	3275483	25320606	556709	3.27174e+06	34368607	5486514	2653840	34191945	1236337	338828	619081	358168	5455604	1.03128e+07	16788252	4708359	2.07292e+06	834929	4.97932e+06	461065	4800314	1488707
2021-06-30	4.9131e+06	7263766	5101687	46490604	3308278	25627278	559137	3.29327e+06	34572386	5.49054e+06	2669411	34438954	1241863	341057	624023	359169	5.51304e+06	1.04472e+07	16890799	4718336	2.08316e+06	838687	5.03739e+06	462527	4839188	1.49277e+06
2021-07-01	4.94208e+06	7356119	5125698	46970420	3339975	25948237	561527	3.31494e+06	34803327	5.49457e+06	2683842	34661281	1247327	343738	628800	360364	5.57109e+06	1.05833e+07	16971186	4728008	2.09345e+06	842391	5.09613e+06	464025	4883996	1.49685e+06
2021-07-02	4971228	7433000	5152454	47376793	3359614	2.61327e+07	563871	3.33676e+06	35031324	5.4986e+06	2693625	34862781	1252123	346656	633928	361287	5.62975e+06	1.07212e+07	17041184	4739363	2.1038e+06	846275	5.15556e+06	465528	4923627	1500932
2021-07-03	4.99259e+06	7470771	5159562	47542352	3371239	2.63185e+07	565211	3.35872e+06	35173201	5.50263e+06	2700269	35029827	1254111	350915	637098	362262	5.68902e+06	10860951	17094868	4750718	2.1142e+06	846698	5.21568e+06	467846	4970687	1506223
2021-07-04	5.01403e+06	7478440	5167156	47644986	3384078	26505676	566562	3380819	35229880	5506665	2721147	35170394	1254396	350916	638514	362986	5.74892e+06	1.09758e+07	17114524	4756463	2.12464e+06	846698	5276502	468529	4988117	1508083
2021-07-05	5.03558e+06	7503299	5174582	47858197	3416624	26727529	569090	3.39611e+06	35397984	5513327	2738989	35340531	1258011	354902	642623	364277	5809445	1.1092e+07	17149431	4765676	2135142	848149	5.33014e+06	469213	5034743	1511987
2021-07-06	5.05721e+06	7526322	5180066	48147809	3456879	26996373	571657	3.41147e+06	35594429	5.5186e+06	2763689	35505798	1259465	358733	647451	365611	5877895	1.12093e+07	17194359	4775543	2.14339e+06	850396	5.38433e+06	470045	5081723	1518820
2021-07-07	5.07894e+06	7565509	5205903	48494410	3503244	27277127	574160	3.4269e+06	35807195	5523878	2787398	35653667	1264821	362209	652861	367086	5946422	1.13279e+07	17254158	4785952	2.15166e+06	854893	5.43907e+06	471757	5120593	1526876
2021-07-08	5.10076e+06	7602893	5232530	48780458	3550460	27534723	576814	3.4424e+06	36038506	5.52754e+06	2807404	35769960	1270484	365277	657320	368449	6.01203e+06	1.14477e+07	17315918	4795890	2.15997e+06	860616	5.49436e+06	474819	5162882	1.53526e+06
2021-07-09	5122671	7638979	5260491	49023479	3595476	2.76871e+07	579685	3.45797e+06	36266761	5.53121e+06	2820354	35880209	1275674	368021	662668	369854	6.07836e+06	1.15688e+07	17374533	4795890	2.16831e+06	864927	5.55022e+06	478966	5204251	1543689
2021-07-10	5.13832e+06	7658832	5269880	49130091	3626164	2.78403e+07	581239	3.4736e+06	36415251	5.53488e+06	2837710	35982277	1277678	371407	665614	371421	6.14542e+06	11691199	1.74027e+07	4810625	2.17668e+06	865653	5.60664e+06	479265	5244136	1550632
2021-07-11	5.15401e+06	7663264	5278439	49200239	3660674	27994332	582807	3489315	36475369	5538557	2860866	36041567	1277895	371407	667053	372052	6.21322e+06	1.17235e+07	17430956	4820610	2.18508e+06	865870	5663640	481950	5246057	1552689
2021-07-12	5.16975e+06	7689199	5305987	49367267	3696169	28216249	584648	3.50121e+06	36644278	5543891	2889405	36132630	1280951	374260	670631	373349	6281765	1.17559e+07	17464202	4828005	2193519	868881	5.71246e+06	484650	5269184	1557706
2021-07-13	5.18554e+06	7717177	5332203	49569087	3736843	28475900	587090	3.51314e+06	36931278	5548451	2919483	36221752	1285246	376863	675084	375090	6326424	1.17884e+07	17507308	4837012	2.19867e+06	871958	5.76169e+06	488013	5302266	1562081
2021-07-14	5.20138e+06	7752545	5358050	49798347	3779866	28759879	589348	3.52511e+06	37112073	5.55381e+06	2952627	36319993	1289562	379288	679939	377373	6383083	1.18209e+07	17569346	4846681	2.20383e+06	878215	5.81135e+06	491156	5332527	1569371
2021-07-15	5.21726e+06	7784620	5387246	49994279	3812948	29033376	592323	3.53713e+06	37458827	5559178	2985288	36422835	1296243	380879	683903	379380	6439474	1.18536e+07	17635269	4856031	2.20901e+06	885760	5.86144e+06	495815	5364904	1.57687e+06
2021-07-16	5233197	7815187	5415187	50169897	3842999	2.91831e+07	594318	3.54918e+06	37838625	5.56248e+06	3001424	36520103	1302593	382605	688534	381764	6494758	1.18863e+07	1.76888e+07	4865938	2.2142e+06	892090	5.91196e+06	498329	5398299	1584407
2021-07-17	5.24616e+06	7834157	5423993	50260367	3867352	2.93335e+07	595587	3.56128e+06	38098239	5.56579e+06	3020175	36602103	1304458	384752	691516	383158	6545731	11919161	17742406	4872828	2.2194e+06	893471	5.96292e+06	500856	5430103	1588753
2021-07-18	5.25915e+06	7837637	5432440	50332170	3887706	29484796	598632	3573415	38207893	5569099	3051251	36688963	1305375	385325	692413	383867	6600891	1.19468e+07	1.77699e+07	4877419	2.22461e+06	893499	6014310	503011	5431616	1589579
2021-07-19	5.27217e+06	7858190	5455816	50439314	3920312	29697691	601742	3.58284e+06	38493146	5573557	3089467	36811557	1309959	385899	695526	386328	6643796	1.19745e+07	17797365	4886061	2229831	896668	6.04794e+06	505175	5466055	1593590
2021-07-20	5.28523e+06	7884706	5477230	50581521	3953364	29956479	605042	3.5923e+06	38869814	5578183	3126653	36932618	1317090	386710	699526	387329	6687424	1.20023e+07	17843723	4897436	2.23443e+06	900138	6.08175e+06	508507	5497274	1599146
2021-07-21	5.29832e+06	7898805	5500697	50752199	3983470	30217311	608094	3.60177e+06	39265363	5.58197e+06	3167073	37068359	1325165	387288	703898	389025	6732415	1.20301e+07	17894628	4907839	2.23904e+06	906310	6.11575e+06	511744	5525812	1604513
2021-07-22	5.31144e+06	7926878	5523070	50888924	4007853	30500003	611869	3.61127e+06	39706078	5.58576e+06	3199733	37214743	1337057	387904	707556	389263	6769761	1.2058e+07	17956225	4919009	2.24366e+06	912747	6.14995e+06	514732	5551472	1610989
2021-07-23	5324594	7951905	5546313	51022412	4032655	3.06089e+07	616047	3.6208e+06	40144789	5.58956e+06	3217406	37376604	1348812	388643	711226	392444	6813997	1.2086e+07	18012081	4930108	2.24828e+06	918618	6.18433e+06	516732	5578596	1617306
2021-07-24	5.33265e+06	7968227	5553665	51087913	4050202	3.07182e+07	618394	3.63036e+06	40429936	5.59336e+06	3233133	37497217	1351944	389532	714363	392994	6856278	12114046	1.8038e+07	4937597	2.25292e+06	919731	6.21891e+06	518739	5598628	1.61887e+06
2021-07-25	5.34072e+06	7969906	5560306	51126402	4063606	30827932	620654	3639933	40550956	5.59716e+06	3260336	37580528	1353239	389533	715149	393062	6894557	1.21361e+07	18064022	4942334	2.25757e+06	919739	6253678	518739	5599347	1620439
2021-07-26	5.3488e+06	7991622	5583869	51210469	4088642	30996228	623878	3.64918e+06	40898160	5600959	3289449	37728351	1363335	390296	718041	393967	6921174	1.21581e+07	18095178	4951638	2262223	923075	6.27346e+06	522623	5616497	1623475
2021-07-27	5.3569e+06	8014363	5606630	51323064	4111798	31315140	626533	3.65845e+06	41361981	5605713	3316100	37876020	1374247	390759	721495	396087	6946816	1.21802e+07	18133454	4962342	2.26712e+06	927936	6.2933e+06	526537	5635856	1628084
2021-07-28	5.36501e+06	8042977	5627919	51460672	4130849	31592444	629599	3.66775e+06	41821219	5611260	3338276	38040689	1385878	391426	725182	396686	6974732	1.22023e+07	18192439	4973073	2.27204e+06	933155	6.3132e+06	528889	5655731	1632151
2021-07-29	5.37312e+06	8067535	5649265	51582065	4149738	31851618	633002	3.67706e+06	42310808	5617260	3362295	38224488	1401437	392080	728413	398444	7002806	1.22245e+07	18239525	4983137	2.27696e+06	938807	6.33317e+06	530879	5672206	1.63777e+06
2021-07-30	5381256	8093796	5672555	51694044	4163966	3.19572e+07	636221	3.68641e+06	42772317	5.61966e+06	3376903	38416015	1411835	392708	732222	399261	7032521	1.22467e+07	18285323	4994305	2.28189e+06	942916	6.3532e+06	531859	5690258	1643402
2021-07-31	5.38924e+06	8110238	5681513	51754671	4170463	3.20632e+07	638274	3.69577e+06	43057624	5.62205e+06	3388342	38574213	1415133	393362	734759	399690	7066297	12268999	18332060	5001452	2.28684e+06	944358	6.3733e+06	532840	5705615	1646466
2021-08-01	5.39724e+06	8112517	5688248	51791988	4179278	32169472	640252	3705161	43169533	5624451	3403745	38687943	1415924	393657	735694	399724	7.0976e+06	1.22821e+07	18357076	5005992	2.29179e+06	944366	6393453	533824	5706360	1647156
2021-08-02	5.40525e+06	8132359	5706898	51862999	4195652	32352818	644080	3.7144e+06	43510590	5628383	3422150	38844779	1423258	393953	738669	400760	7129039	1.22952e+07	18387784	5014462	2296757	947000	6.40884e+06	534809	5726744	1650326
2021-08-03	5.41327e+06	8155607	5724554	51954247	4209212	32650750	648372	3.72366e+06	43908853	5632428	3445790	39002940	1432232	394473	742338	401644	7155328	1.23083e+07	18423513	5025636	2.30086e+06	950727	6.42426e+06	537939	5741514	1653601
2021-08-04	5.4213e+06	8187674	5740690	52066340	4220688	32892680	653087	3.73294e+06	44293315	5636894	3460704	39183499	1444234	394930	746348	402373	7183322	1.23215e+07	18469353	5036467	2.30497e+06	954861	6.43972e+06	541654	5755315	1656936
2021-08-05	5.42934e+06	8213546	5756738	52167574	4232188	33141450	657027	3.74224e+06	44659167	5641870	3473812	39366198	1465349	395426	749543	403261	7229707	1.23346e+07	18515393	5047539	2.30909e+06	959680	6.45521e+06	544375	5767655	1657443
2021-08-06	5437400	8239600	5773552	52265028	4242196	3.32355e+07	661983	3.75157e+06	45018592	5.64429e+06	3480707	39560988	1483856	395994	753545	404049	7267185	1.23478e+07	1.85605e+07	5058941	2.31322e+06	962879	6.47075e+06	545934	5780364	1660504
2021-08-07	5.44286e+06	8261644	5779163	52319722	4249966	3.33299e+07	664609	3.76092e+06	45231570	5.64671e+06	3489463	39718460	1489633	396662	756402	404419	7307377	12360961	18605722	5065607	2.31736e+06	963537	6.48632e+06	547497	5791340	1662342
2021-08-08	5.44832e+06	8263188	5783537	52347554	4254090	33424529	666325	3770300	45305683	5649125	3495569	39831736	1490780	396700	757178	404461	7342466	1.23719e+07	1.86246e+07	5069847	2.3215e+06	963923	6501925	548816	5791836	1663029
2021-08-09	5.45379e+06	8282362	5796180	52408960	4264098	33575961	670211	3.78307e+06	45564189	5654096	3505589	40019259	1503858	397159	759921	405073	7376532	1.23828e+07	18643526	5074087	2325646	966120	6.52101e+06	550138	5799457	1665334
2021-08-10	5.45926e+06	8298574	5808029	52495522	4274025	33871458	674424	3.79589e+06	45870672	5658623	3513224	40206085	1515406	397569	763268	405723	7426597	1.23937e+07	18676038	5078608	2.32997e+06	968795	6.54016e+06	551313	5807010	1667896
2021-08-11	5.46474e+06	8315086	5819403	52617161	4280319	34196761	678357	3.80875e+06	46150095	5663658	3520813	40385662	1526739	398049	767925	406414	7489628	1.24046e+07	18714190	5087963	2.3343e+06	972192	6.55936e+06	552214	5815086	1671367
2021-08-12	5.47022e+06	8332249	5830828	52737395	4286364	34455543	682118	3.82165e+06	46421319	5668993	3532566	40571494	1540980	398496	771071	407171	7550731	1.24155e+07	18759946	5097212	2.33864e+06	976098	6.57862e+06	553943	5823139	1674878
2021-08-13	5475711	8346491	5841561	52853442	4292808	3.45422e+07	686084	3.83459e+06	46673270	5.67186e+06	3550952	40731789	1552442	398926	775111	407679	7596806	1.24265e+07	1.87928e+07	5107637	2.34298e+06	979354	6.59793e+06	556568	5831355	1678479
2021-08-14	5.48218e+06	8353311	5844903	52921231	4297138	3.46291e+07	688897	3.84758e+06	46818520	5.67473e+06	3567987	40798950	1555144	399363	777455	407948	7675238	12437450	18825714	5113599	2.34734e+06	979826	6.6173e+06	556937	5838499	1.6791e+06
2021-08-15	5.48866e+06	8353608	5847495	52959508	4301655	34716227	690460	3860618	46857780	5677606	3578526	40827413	1555887	399532	778144	407985	7774219	1.24477e+07	18842300	5116870	2.3517e+06	979893	6636729	557306	5838688	1679731
2021-08-16	5.49514e+06	8361817	5857291	53042695	4308910	34867478	693693	3.87425e+06	47043738	5681559	3591895	40957701	1566406	399702	780773	408546	7834186	1.2458e+07	18863709	5124558	2356068	982733	6.6523e+06	557676	5850692	1682143
2021-08-17	5.50163e+06	8374261	5866894	53156839	4316097	35072910	696574	3.88792e+06	47259235	5687634	3607752	41091122	1574947	400293	783937	409095	7901328	1.24683e+07	18890548	5133719	2.3594e+06	986247	6.6679e+06	558543	5861691	1684554
2021-08-18	5.50813e+06	8385788	5876272	53294385	4321666	35269276	699826	3.90165e+06	47458049	5693214	3619632	41234717	1587105	400912	788507	409498	7956436	1.24786e+07	18942274	5143527	2.36273e+06	990273	6.68354e+06	561189	5872951	1688016
2021-08-19	5.51464e+06	8395546	5885956	53415503	4327879	35442173	703088	3.91542e+06	47649848	5.69472e+06	3635138	41363772	1597861	401552	791811	410087	8017302	1.2489e+07	18974615	5152843	2.36606e+06	994561	6.69922e+06	563043	5883293	1691778
2021-08-20	5521151	8404952	5897353	53548314	4332861	3.55171e+07	703924	3.92924e+06	47836062	5.69623e+06	3647237	41481954	1607299	402166	795870	410650	8076555	1.24993e+07	19008598	5162148	2.36941e+06	998277	6.71493e+06	564903	5894666	1694827
2021-08-21	5.52792e+06	8411704	5900079	53621986	4337406	3.55922e+07	705766	3.94312e+06	47940778	5.69774e+06	3655398	41562103	1609397	402613	798033	410856	8132189	12509620	19031403	5168062	2.37275e+06	998834	6.73068e+06	564904	5904497	1697152
2021-08-22	5.53471e+06	8411939	5902426	53662206	4340442	35667383	706948	3957036	47972647	5699251	3666530	41611904	1609816	402712	798784	410884	8258378	1.25187e+07	19046468	5171468	2.3761e+06	998836	6746467	565920	5904741	1697583
2021-08-23	5.5415e+06	8420669	5912961	53754304	4346127	35831729	709332	3.96619e+06	48113480	5703883	3676602	41761778	1617777	402973	801659	411306	8306384	1.25278e+07	1.90694e+07	5179306	2379459	1001331	6.75911e+06	566938	5917081	1700378
2021-08-24	5.54829e+06	8429088	5922844	53876291	4351958	35950365	711614	3.97537e+06	48275822	5709197	3686315	41900273	1623944	403615	805286	411748	8361288	1.25369e+07	19092270	5188629	2.38185e+06	1004972	6.77178e+06	567958	5932210	1703929
2021-08-25	5.5551e+06	8439090	5931717	54018027	4356929	36111205	714191	3.98457e+06	48426818	5715525	3695240	42032570	1631696	404111	808944	412239	8408420	1.2546e+07	1.91254e+07	5198259	2.38425e+06	1008818	6.78447e+06	568980	5951175	1.70818e+06
2021-08-26	5.56191e+06	8449478	5940176	54151777	4361427	36237517	716267	3.99379e+06	48569496	5725336	3705373	42155796	1639781	404550	812071	412605	8457112	1.25551e+07	19158536	5207895	2.38665e+06	1013635	6.79719e+06	570003	5970332	1712434
2021-08-27	5568738	8456878	5950504	54266297	4366072	3.62738e+07	719141	4.00303e+06	48717763	5.73263e+06	3715431	42273264	1647473	405143	816357	412948	8497842	1.25642e+07	19194135	5217377	2.38905e+06	1017216	6.80993e+06	570981	5991165	1716520
2021-08-28	5.57568e+06	8464149	5953246	54337234	4368787	3.63102e+07	721404	4.01229e+06	48808323	5.73993e+06	3724249	42369813	1649050	405649	818382	413174	8535112	12573371	19219260	5222904	2.39145e+06	1017955	6.82269e+06	571960	6009543	1718925
2021-08-29	5.58263e+06	8464241	5955660	54374881	4371195	36346563	723271	4021577	48835617	5.74724e+06	3729373	42438077	1649395	405879	819072	413205	8610175	1.25809e+07	19237695	5226491	2.39385e+06	1018003	6835476	572941	6010270	1719744
2021-08-30	5.58959e+06	8470841	5964192	54459769	4375296	36431416	725071	4.02685e+06	48952904	5754566	3733563	42595735	1654884	406109	822202	413598	8642195	1.25884e+07	19257631	5233731	2396262	1020570	6.84615e+06	573924	6033085	1723136
2021-08-31	5.59655e+06	8482173	5971882	54571547	4378962	36533328	726869	4.03212e+06	49081547	5772010	3738678	42740345	1659953	406763	825752	413985	8673190	1.25959e+07	19284686	5242450	2.3983e+06	1023601	6.85685e+06	574848	6056183	1.72683e+06
2021-09-01	5.60353e+06	8488944	5977796	54697810	4381948	36613696	727885	4.0374e+06	49216707	5781121	3743923	42876111	1664794	407205	828393	414285	8696989	1.26035e+07	19307400	5250401	2.40034e+06	1026501	6.86756e+06	575773	6079739	1730522
2021-09-02	5.61051e+06	8495347	5984639	54810871	4384871	36696877	729527	4.04269e+06	49328942	5799584	3748846	42998050	1670568	407717	831269	414557	8717008	1.2611e+07	19333347	5258194	2.40238e+06	1030375	6.87829e+06	576637	6100506	1734997
2021-09-03	5617506	8503402	5994203	54918122	4387534	3.67381e+07	731008	4.04799e+06	49446895	5.80554e+06	3753598	43115279	1675459	408404	834449	415003	8740934	1.26185e+07	19363616	5266224	2.40442e+06	1033864	6.88903e+06	578477	6122036	1738722
2021-09-04	5.62514e+06	8514214	5996275	54966983	4389373	3.67793e+07	732142	4.05329e+06	49536613	5.81151e+06	3758903	43215214	1676973	408816	836042	415210	8.75888e+06	12626095	19382663	5270799	2.40647e+06	1034307	6.89979e+06	579457	6141453	1740837
2021-09-05	5.63278e+06	8515305	5998318	54995556	4391486	36820586	732599	4058601	49557932	5817481	3761120	43276467	1677086	408897	836577	415254	8776856	1.26329e+07	19394323	5273535	2.40852e+06	1034307	6910570	580439	6141966	1741244
2021-09-06	5.64043e+06	8518135	6004557	55060079	4393659	36889887	733889	4.06235e+06	49633133	5821254	3764287	43384651	1680986	409323	838795	415622	8788896	1.26396e+07	19408281	5279087	2410565	1036935	6.9199e+06	581422	6161023	1744048
2021-09-07	5.64809e+06	8522058	6008954	55153062	4395904	37008271	735219	4.0661e+06	49712891	5825831	3767064	43482336	1684942	409980	841568	415931	8800949	1.26464e+07	19427000	5285433	2.41276e+06	1041495	6.92925e+06	582594	6179889	1.74723e+06
2021-09-08	5.65576e+06	8532970	6014633	55258249	4398231	37067635	736362	4.06985e+06	49801664	5830217	3770306	43576900	1688746	410433	844861	416212	8812098	1.26532e+07	19448585	5292279	2.41495e+06	1046403	6.9386e+06	583768	6199953	1750418
2021-09-09	5.66344e+06	8537117	6021338	55362388	4400190	37126744	737493	4.07361e+06	49877575	5834961	3773791	43664287	1693305	411008	847875	416519	8822003	1.266e+07	1.9475e+07	5298793	2.41715e+06	1052793	6.94797e+06	584336	6218580	1754731
2021-09-10	5671131	8544987	6029040	55452322	4402327	3.71566e+07	738631	4.07737e+06	49972813	5.83684e+06	3776402	43750363	1698086	411674	851272	416863	8833779	1.26668e+07	19501432	5306297	2.41935e+06	1057996	6.95735e+06	585236	6239026	1757756
2021-09-11	5.67943e+06	8553998	6030910	55496454	4404152	3.71866e+07	739491	4.08114e+06	50039170	5.83871e+06	3778440	43822797	1699334	412279	852704	417009	8844781	12673557	19523117	5311278	2.42155e+06	1059178	6.96675e+06	586138	6259410	1759542
2021-09-12	5.68774e+06	8554660	6032031	55520514	4405505	37216507	739937	4084907	50051926	5840588	3780091	43870820	1699465	412305	853312	417032	8854604	1.26833e+07	19532718	5314426	2.42376e+06	1059179	6976154	586783	6259984	1759871
2021-09-13	5.69606e+06	8557647	6037475	55584533	4407416	37243220	740881	4.08818e+06	50116247	5843502	3781711	43944272	1703730	412366	855330	417356	8859979	1.26931e+07	1.95473e+07	5319960	2425964	1066021	6.9842e+06	587429	6281530	1762738
2021-09-14	5.70439e+06	8559750	6042875	55677818	4409197	37303202	742013	4.09145e+06	50189471	5847002	3785115	44014808	1707775	413180	857891	417684	8869820	1.27029e+07	19561992	5327087	2.42868e+06	1078520	6.99226e+06	588112	6301139	1766447
2021-09-15	5.71274e+06	8566474	6048085	55782891	4410938	37341455	743087	4.09473e+06	50265745	5850887	3787128	44083466	1711475	413633	860795	417959	8.87317e+06	1.27127e+07	19581730	5334745	2.43139e+06	1090856	7.00032e+06	588545	6318667	1770818
2021-09-16	5.7211e+06	8571390	6053447	55889303	4412599	37385758	744262	4.09801e+06	50329396	5855039	3789775	44146355	1715457	414070	863767	418251	8.87652e+06	1.27225e+07	19601546	5342958	2.43411e+06	1105742	7.0084e+06	589098	6333235	1775653
2021-09-17	5729468	8578777	6060018	55983853	4414207	3.74145e+07	745691	4.10129e+06	50404277	5.85663e+06	3792102	44221984	1719117	414805	867511	418618	8.87987e+06	1.27323e+07	19625034	5353349	2.43683e+06	1117345	7.01648e+06	589714	6348675	1780180
2021-09-18	5.73737e+06	8586616	6061748	56026142	4415330	3.74433e+07	746720	4.10458e+06	50452419	5.85822e+06	3793973	44309087	1719921	415104	870078	418730	8.88323e+06	12742125	1.96366e+07	5361038	2.43955e+06	1123689	7.02458e+06	590331	6362298	1782472
2021-09-19	5.74529e+06	8586958	6062694	56051135	4416326	37472155	747417	4107868	50460261	5859814	3794954	44363585	1720027	415206	870550	418759	8.88658e+06	1.27522e+07	19648110	5366765	2.44228e+06	1126389	7032679	590949	6363055	1782796
2021-09-20	5.75321e+06	8590026	6066718	56103948	4418052	37472155	748254	4.11082e+06	50504652	5862458	3796504	44449473	1722857	415323	872944	419152	8889941	1.27623e+07	19659451	5376116	2445008	1131343	7.03904e+06	591567	6374325	1785666
2021-09-21	5.76115e+06	8594933	6070959	56183557	4419507	37508658	749083	4.11377e+06	50550402	5865865	3798492	44538475	1725850	415868	876121	419333	8918541	1.27724e+07	19675679	5388612	2.44739e+06	1136207	7.04541e+06	592186	6383886	1789718
2021-09-22	5.7691e+06	8602034	6075154	56274231	4420980	37538323	750104	4.11672e+06	50598921	5869259	3800272	44630214	1729428	416201	880125	419604	8924775	1.27825e+07	19712418	5402360	2.44977e+06	1140512	7.05178e+06	592382	6393017	1793806
2021-09-23	5.77706e+06	8606788	6080128	56365464	4422179	37571186	751529	4.11967e+06	50642012	5873523	3802254	44721484	1733034	416540	884574	419848	8.92581e+06	1.27926e+07	19730125	5418006	2.45216e+06	1146686	7.05816e+06	592694	6400485	1799370
2021-09-24	5785026	8613920	6085889	56447061	4423353	3.75849e+07	752953	4.12263e+06	50694126	5.87541e+06	3804716	44816132	1736443	417006	890684	420132	8.92685e+06	1.28027e+07	19752578	5435068	2.45454e+06	1152520	7.06454e+06	593156	6409283	1803468
2021-09-25	5.79125e+06	8622558	6087389	56480373	4424244	3.75986e+07	753964	4.12559e+06	50729280	5.87729e+06	3806253	44904043	1737205	417403	895109	420211	8.92788e+06	12812835	19756349	5449319	2.45693e+06	1153739	7.07093e+06	593619	6416690	1805370
2021-09-26	5.79747e+06	8623214	6088134	56498400	4425078	37612369	754503	4128549	50734793	5879178	3807469	44960274	1737326	417483	896207	420233	8928921	1.28221e+07	1.97616e+07	5458874	2.45932e+06	1154247	7077326	594082	6417150	1805773
2021-09-27	5.8037e+06	8625971	6092020	56548041	4426173	37632058	754996	4.13112e+06	50768680	5881493	3809001	45044625	1740226	417572	900504	420499	8946296	1.28313e+07	19766904	5474507	2461719	1157029	7.0822e+06	594545	6424744	1808877
2021-09-28	5.80994e+06	8630431	6092391	56621728	4427376	37657732	756210	4.13369e+06	50805090	5884183	3810728	45125824	1743132	418035	904682	420779	8.94976e+06	1.28406e+07	19798940	5.48616e+06	2.46374e+06	1160880	7.08707e+06	594772	6431863	1812532
2021-09-29	5.81619e+06	8637852	6096169	56700197	4428653	37680085	757237	4.13626e+06	50849369	5887540	3812084	45206315	1745843	418306	909732	421060	8.95323e+06	1.28498e+07	19813605	5.49784e+06	2.46576e+06	1163243	7.09195e+06	594999	6438774	1817444
2021-09-30	5.82244e+06	8642558	6100689	56778778	4429759	37702384	758170	4.13883e+06	50885538	5891228	3813964	45294031	1749253	418596	915239	421340	8.95669e+06	1.28591e+07	1.98298e+07	5.50955e+06	2.46778e+06	1165780	7.09683e+06	595399	6445279	1822966
2021-10-01	5828702	8649725	6105000	56823025	4430797	3.77108e+07	759145	4.14141e+06	50946662	5.89278e+06	3815711	45362845	1752243	418935	921002	421621	8.96016e+06	1.28684e+07	19845939	5.52128e+06	2.4698e+06	1167461	7.10172e+06	595799	6452132	1.82611e+06
2021-10-02	5.83371e+06	8656239	6106063	56836715	4431498	3.77193e+07	759725	4.14399e+06	50985992	5.89433e+06	3816914	45426248	1752924	419331	924392	421902	8.96363e+06	12877660	19853542	5.53303e+06	2.47182e+06	1167832	7.1066e+06	596199	6458085	1829251
2021-10-03	5.83871e+06	8656536	6106788	56842147	4431938	37727757	760007	4146566	50991232	5.89588e+06	3817268	45459892	1753180	419356	925906	422183	8.96711e+06	1.28837e+07	19880124	5.54481e+06	2.47385e+06	1167857	7111496	596428	6458517	1.83107e+06
2021-10-04	5.84373e+06	8659066	6109867	56874471	4432721	37741414	760655	4.14918e+06	51025991	5897432	3818297	45517715	1755608	419388	929619	422465	8970579	1.28898e+07	19885124	5.55662e+06	2475879	1168862	7.11627e+06	596658	6463763	1832889
2021-10-05	5.84874e+06	8662891	6113029	56929835	4433926	37755682	761440	4.15179e+06	51059217	5900019	3819303	45574880	1757816	419799	934372	422746	8.97278e+06	1.28958e+07	1.98954e+07	5.56845e+06	2.47753e+06	1170116	7.12105e+06	596887	6469348	1.8368e+06
2021-10-06	5.85376e+06	8667956	6116550	56988308	4435267	37772454	762172	4.15441e+06	51101413	5902806	3820552	45633376	1760062	420021	939802	423028	8.97499e+06	1.29019e+07	1.99056e+07	5.5803e+06	2.47918e+06	1171372	7.12584e+06	597150	6475455	1.84073e+06
2021-10-07	5.85879e+06	8672157	6119834	57051033	4436178	37788299	762962	4.15703e+06	51131692	5905837	3821573	45694087	1762746	420265	944892	423310	8.97719e+06	1.2908e+07	1.99159e+07	5.59218e+06	2.48084e+06	1172919	7.13062e+06	597414	6481675	1.84466e+06
2021-10-08	5863820	8676755	6124629	57109133	4437250	3.77977e+07	763924	4.15964e+06	51180147	5.90716e+06	3822326	45758910	1765991	420842	952448	423592	8.9794e+06	1.2914e+07	1.99262e+07	5.60409e+06	2.4825e+06	1173945	7.13541e+06	597850	6489305	1.8486e+06
2021-10-09	5.868e+06	8681811	6125873	57125712	4437985	3.78072e+07	764550	4.16227e+06	51213681	5.90849e+06	3823828	45814625	1766623	421241	958977	423816	8.98161e+06	12920103	1.99364e+07	5.61602e+06	2.48415e+06	1174192	7.14021e+06	598286	6496916	1852552
2021-10-10	5.87218e+06	8682044	6126817	57132591	4438429	37816635	764901	4164888	51218235	5909819	3824173	45843247	1766875	421244	961883	423849	8.98382e+06	1.29247e+07	1.99467e+07	5.62798e+06	2.48581e+06	1174230	7145002	598723	6497385	1852899
2021-10-11	5.87637e+06	8684644	6129748	57162456	4439183	3.78234e+07	765512	4.16822e+06	51248659	5911737	3824755	45903169	1769289	421268	968991	424134	8986023	1.29294e+07	1.9957e+07	5.63996e+06	2487469	1174935	7.15596e+06	599052	6504856	1855439
2021-10-12	5.88056e+06	8688405	6132685	57213020	4440331	37830132	766278	4.17155e+06	51279844	5913862	3825767	45967044	1771494	421963	978344	424536	8.98857e+06	1.2934e+07	19967292	5.65197e+06	2.48907e+06	1176003	7.16693e+06	599337	6512532	1858610
2021-10-13	5.88475e+06	8692894	6136217	57269057	4441463	37846897	767080	4.17488e+06	51319702	5916769	3826463	46037336	1773695	422410	989222	424892	8.99111e+06	1.29386e+07	19968901	5.664e+06	2.49068e+06	1176849	7.17792e+06	599559	6519927	1861783
2021-10-14	5.88895e+06	8697539	6139891	57325165	4442307	37868453	768105	4.17821e+06	51349861	5919930	3827418	46119148	1776389	422894	1000480	425218	8.99366e+06	1.29433e+07	1.99925e+07	5.67606e+06	2.49229e+06	1177892	7.18892e+06	599781	6526808	1865665
2021-10-15	5893144	8702287	6145119	57374207	4443363	3.78761e+07	769388	4.18155e+06	51394472	5.92131e+06	3828799	46196086	1779621	423351	1015052	425522	8.99621e+06	1.29479e+07	20016102	5.68814e+06	2.4939e+06	1178783	7.19995e+06	600111	6534800	1868374
2021-10-16	5.89834e+06	8706616	6146534	57390048	4444026	3.78838e+07	770010	4.18489e+06	51425670	5.92269e+06	3830502	46253411	1780213	424240	1026105	425683	8.99875e+06	12952567	20026009	5.70025e+06	2.49551e+06	1178931	7.21099e+06	600442	6542764	1870176
2021-10-17	5.90354e+06	8706945	6147861	57395919	4444384	37891519	770743	4188238	51429481	5924063	3831174	46285115	1780441	424707	1030601	425719	9.0013e+06	1.29576e+07	20028338	5.71239e+06	2.49712e+06	1178941	7222042	600773	6543348	1870455
2021-10-18	5.90874e+06	8709726	6151974	57422004	4445178	37899559	771709	4.19155e+06	51456733	5926446	3832517	46337313	1783094	425174	1041340	426203	9003852	1.29626e+07	2.00397e+07	5.72455e+06	2498730	1179608	7.23365e+06	601104	6550663	1872076
2021-10-19	5.91395e+06	8713252	6155554	57467661	4446324	37908612	772672	4.19487e+06	51483617	5929164	3834762	46380095	1785183	425901	1053171	426516	9.0058e+06	1.29676e+07	20050972	5.73674e+06	2.50048e+06	1180334	7.24528e+06	601435	6558273	1875073
2021-10-20	5.91916e+06	8718518	6160439	57517222	4447518	37938819	774253	4.19819e+06	51518749	5932239	3836516	46419036	1787618	426874	1065116	426839	9.00774e+06	1.29727e+07	20065807	5.74895e+06	2.50223e+06	1181152	7.25693e+06	601675	6566021	1877622
2021-10-21	5.92437e+06	8722902	6168208	57567593	4448654	37954027	775998	4.20151e+06	51544520	5935182	3838014	46454902	1790814	427557	1078099	427273	9.00968e+06	1.29777e+07	20081239	5.76119e+06	2.50398e+06	1182307	7.2686e+06	602056	6573855	1881702
2021-10-22	5929595	8726932	6178664	57609389	4449878	3.79624e+07	778723	4.20483e+06	51582659	5.93634e+06	3840024	46489140	1794589	428450	1091782	427651	9.01163e+06	1.29827e+07	2.00974e+07	5.77346e+06	2.50574e+06	1183193	7.28029e+06	602436	6583131	1885279
2021-10-23	5.93714e+06	8730860	6182340	57624766	4450556	3.79708e+07	780326	4.20816e+06	51609558	5.9375e+06	3841971	46513368	1795239	428989	1100405	427948	9.01357e+06	12987769	20113535	5.78575e+06	2.50749e+06	1183340	7.29199e+06	602817	6593241	1886923
2021-10-24	5.94469e+06	8731107	6185025	57629802	4451086	37979234	781420	4211490	51612462	5938665	3843189	46525764	1795659	428993	1103018	428042	9.01552e+06	1.2994e+07	20117277	5.79807e+06	2.50925e+06	1183340	7303718	603199	6593448	1887251
2021-10-25	5.95226e+06	8734239	6195525	57658047	4452209	37988609	783395	4.21454e+06	51638406	5941073	3844430	46552686	1798886	429781	1112227	428415	9017464	1.30003e+07	20129987	5.81041e+06	2511004	1184169	7.31339e+06	603580	6602171	1889710
2021-10-26	5.95983e+06	8738690	6207516	57703169	4453769	37998740	785855	4.21759e+06	51662046	5943832	3845990	46577057	1801999	430644	1122256	428756	9.01936e+06	1.30066e+07	20166722	5.82278e+06	2.5131e+06	1185235	7.32308e+06	603870	6609484	1894067
2021-10-27	5.96742e+06	8745066	6222124	57752590	4455518	38013994	788173	4.22064e+06	51692016	5947085	3848137	46601086	1804735	431413	1132981	429255	9.02126e+06	1.30129e+07	2.01866e+07	5.83518e+06	2.51521e+06	1186125	7.33278e+06	604160	6618450	1.89902e+06
2021-10-28	5.97501e+06	8750451	6225549	57804145	4457173	38036436	790389	4.2237e+06	51715299	5950259	3850271	46624153	1807820	432237	1143051	429639	9.02316e+06	1.30191e+07	20206425	5.84761e+06	2.51731e+06	1187764	7.34249e+06	604542	6618651	1903995
2021-10-29	5982613	8755622	6239987	57849167	4458768	38036436	793328	4.22676e+06	51746756	5.95191e+06	3852280	46645337	1811548	433102	1153777	429972	9.02506e+06	1.30254e+07	20232132	5.86005e+06	2.51942e+06	1188771	7.35222e+06	604924	6628438	1908486
2021-10-30	5.99388e+06	8759977	6244516	57865624	4459821	38037531	794631	4.22982e+06	51767188	5.95356e+06	3853904	46663278	1811999	433763	1159902	430176	9.02696e+06	13031722	2.02403e+07	5.87253e+06	2.52153e+06	1188983	7.36196e+06	605307	6638684	1.91007e+06
2021-10-31	6.00517e+06	8760077	6248279	57870596	4460441	3.80449e+07	795528	4232878	51769661	5955207	3.85404e+06	46671842	1812255	433763	1161615	430283	9.02886e+06	1.30418e+07	20248449	5.88503e+06	2.52363e+06	1188983	7371712	605399	6638876	1911657
2021-11-01	6.01648e+06	8760537	6263477	57884470	4462165	3.80523e+07	797345	4.23506e+06	51777710	5955250	3854170	46678062	1812335	433763	1168196	430618	9030756	1.30519e+07	20249639	5.89756e+06	2525746	1188983	7.37435e+06	605490	6646533	1911771
2021-11-02	6.02781e+06	8765182	6278930	57923101	4464089	38059705	799424	4.23723e+06	51802754	5958890	3855266	46696528	1812415	434765	1175698	430954	9.03218e+06	1.30621e+07	20264839	5.91012e+06	2.53035e+06	1190408	7.377e+06	605582	6655689	1916565
2021-11-03	6.03916e+06	8771487	6296110	57976150	4466338	38071080	801553	4.23941e+06	51832314	5962878	3857804	46715643	1815756	435531	1183785	431200	9.0336e+06	1.30722e+07	20285036	5.9227e+06	2.53497e+06	1191603	7.37964e+06	606082	6666721	1922763
2021-11-04	6.05053e+06	8777130	6314460	58029040	4468071	38083061	803619	4.24159e+06	51855868	5967747	3859346	46735312	1819418	436277	1190896	431537	9.03503e+06	1.30823e+07	20306537	5.93531e+06	2.53959e+06	1193605	7.38229e+06	606482	6679883	1930471
2021-11-05	6061928	8782165	6337264	58075563	4470273	3.80888e+07	806143	4.24378e+06	51888024	5.97e+06	3860975	46755609	1823032	437034	1197790	431810	9.03645e+06	1.30925e+07	20335591	5.94795e+06	2.54422e+06	1195379	7.38493e+06	606850	6696230	1939061
2021-11-06	6.08132e+06	8786085	6343780	58094996	4471817	3.80945e+07	807171	4.24596e+06	51909420	5.97226e+06	3862797	46773171	1823625	437530	1201981	431973	9.03788e+06	13102652	20352407	5.96061e+06	2.54886e+06	1196114	7.38758e+06	607219	6710521	1948738
2021-11-07	6.10077e+06	8786488	6347803	58103355	4472690	38100169	807849	4248144	51911793	5974514	3863521	46781074	1824003	437530	1203251	431991	9.03931e+06	1.31122e+07	20356977	5.9733e+06	2.55351e+06	1196362	7390226	607587	6711645	1.95725e+06
2021-11-08	6.12028e+06	8789392	6364069	58135411	4475156	3.8109e+07	809194	4.25002e+06	51931966	5977908	3864036	46801458	1826828	438051	1208201	432222	9040731	1.31218e+07	20373465	5.98602e+06	2558164	1198180	7.39628e+06	607956	6725231	1.96581e+06
2021-11-09	6.13985e+06	8794219	6378880	58192734	4480070	38117778	810657	4.2519e+06	51953969	5981915	3865411	46820973	1829769	438795	1213515	432444	9.04261e+06	1.31313e+07	20395051	5.99876e+06	2.56505e+06	1200282	7.40235e+06	608357	6740119	1974397
2021-11-10	6.15949e+06	8801363	6394620	58253998	4485358	38130715	812025	4.25378e+06	51985154	5986727	3867036	46841283	1832005	439277	1218999	432618	9.04449e+06	1.31409e+07	2.04131e+07	6.01154e+06	2.57195e+06	1202302	7.40842e+06	608759	6754519	1990925
2021-11-11	6.17919e+06	8802510	6410090	58319055	4489628	38144625	813203	4.25565e+06	51989112	5992142	3868432	46861854	1834795	439874	1224453	432813	9.04637e+06	1.31505e+07	20431137	6.02433e+06	2.57887e+06	1205023	7.41449e+06	609161	6768648	2.00749e+06
2021-11-12	6198951	8806987	6429893	58375323	4493934	3.81512e+07	814725	4.25753e+06	52018025	5.9946e+06	3869587	46882237	1838042	440503	1230072	432980	9.04825e+06	1.31601e+07	20458397	6.03716e+06	2.58581e+06	1207540	7.42057e+06	609734	6782158	2024193
2021-11-13	6.21505e+06	8811055	6435287	58402010	4497112	3.81577e+07	815284	4.25941e+06	52038249	5.99706e+06	3870994	46901142	1838676	440944	1234314	433146	9.05014e+06	13169645	2.04669e+07	6.05001e+06	2.59276e+06	1208674	7.42665e+06	610308	6797145	2043475
2021-11-14	6.23119e+06	8811221	6439182	58413400	4499470	38164244	815560	4261295	52040552	5999516	3872640	46908992	1838972	440946	1235691	433207	9.05202e+06	1.31767e+07	20475445	6.06289e+06	2.59974e+06	1208909	7432742	610675	6798479	2048628
2021-11-15	6.24738e+06	8814203	6454261	58457155	4504684	38171026	816605	4.26329e+06	52060727	6003414	3873885	46928513	1841422	441461	1240091	433527	9053901	1.31837e+07	20488159	6.0758e+06	2606736	1210937	7.4389e+06	611042	6812649	2.06273e+06
2021-11-16	6.2636e+06	8819016	6471797	58522408	4509155	38177685	817600	4.26528e+06	52083893	6008226	3875207	46947648	1843939	442018	1245033	433831	9.06035e+06	1.31907e+07	20509516	6.08874e+06	2.6143e+06	1213480	7.44507e+06	611409	6832975	2076934
2021-11-17	6.27987e+06	8826721	6476038	58593526	4513333	38197655	818596	4.26728e+06	52114105	6013007	3876723	46966715	1846302	442455	1250025	434018	9.0668e+06	1.31978e+07	20534686	6.1017e+06	2.62188e+06	1215818	7.45124e+06	611979	6850899	2095085
2021-11-18	6.29618e+06	8831730	6495456	58669545	4516802	38209702	819564	4.26927e+06	52137342	6017807	3878390	46988233	1849091	442916	1250678	434155	9.07325e+06	1.32048e+07	20561348	6.11469e+06	2.62948e+06	1218523	7.45741e+06	612550	6868145	2099290
2021-11-19	6312531	8836398	6520066	58745219	4520005	3.8219e+07	820762	4.27127e+06	52170837	6.02006e+06	3879567	47009618	1852149	443444	1252514	434315	9.07971e+06	1.32118e+07	20596619	6.12771e+06	2.6371e+06	1220768	7.46359e+06	613496	6884888	2111804
2021-11-20	6.32502e+06	8840525	6528644	58792488	4522245	3.82282e+07	821249	4.27326e+06	52196083	6.02231e+06	3881119	47028263	1852739	443873	1254471	434531	9.08618e+06	13218896	20619823	6.14076e+06	2.64475e+06	1221732	7.46977e+06	614443	6903751	2123249
2021-11-21	6.33754e+06	8840668	6535413	58810030	4523574	38237469	821641	4275263	52198698	6024568	3882905	47037265	1852917	443875	1255207	434581	9.09264e+06	1.32236e+07	20624863	6.15383e+06	2.65242e+06	1221953	7475965	615392	6905788	2125514
2021-11-22	6.35008e+06	8843808	6553924	58874374	4526676	38249913	822349	4.27532e+06	52221375	6043116	3883614	47059849	1855180	444235	1257778	434843	9.09912e+06	1.32283e+07	20644940	6.16693e+06	2660113	1223171	7.48245e+06	616315	6921863	2132477
2021-11-23	6.36264e+06	8848013	6572989	58978571	4529758	38263801	823226	4.27538e+06	52246820	6057367	3885782	47081732	1857375	444694	1260794	434973	9.1056e+06	1.3233e+07	20671677	6.18006e+06	2.66424e+06	1224759	7.48894e+06	617240	6939735	2141962
2021-11-24	6.37523e+06	8855368	6592004	59106918	4532576	38281333	824007	4.27544e+06	52278530	6072192	3887411	47104071	1859531	445092	1264137	435135	9.11208e+06	1.32377e+07	2.07035e+07	6.19322e+06	2.66838e+06	1226237	7.49543e+06	618187	6958707	2151481
2021-11-25	6.38785e+06	8859687	6611148	59235262	4535351	38288327	824736	4.2755e+06	52303835	6087474	3888405	47131479	1862089	445502	1266833	435265	9.11857e+06	1.32423e+07	20735438	6.2064e+06	2.67252e+06	1227801	7.50193e+06	619136	6978080	2161370
2021-11-26	6400489	8863116	6632804	59352938	4538087	3.82921e+07	825720	4.27556e+06	52336943	6.09862e+06	3889705	47161177	1864946	445853	1270082	435394	9.12506e+06	1.3247e+07	2.07713e+07	6.21962e+06	2.67667e+06	1229208	7.50844e+06	620417	6998760	2168369
2021-11-27	6.41134e+06	8866169	6640274	59445447	4540305	3.82959e+07	826163	4.27562e+06	52360132	6.10978e+06	3890931	47191007	1865793	446146	1271773	435529	9.13155e+06	13251738	20807234	6.23286e+06	2.68083e+06	1229818	7.51495e+06	621701	7017580	2174631
2021-11-28	6.42222e+06	8866356	6643607	59478266	4543568	38299758	826408	4.27568e+06	52363604	6120959	3892897	47206413	1866095	446147	1272324	435573	9.13805e+06	1.32553e+07	20814512	6.24613e+06	2.68499e+06	1229893	7521465	622558	7020812	2176068
2021-11-29	6.43311e+06	8868306	6658816	59567560	4547630	38339403	827016	4.27574e+06	52382932	6126420	3893443	47240384	1868410	446395	1274482	435713	9.14456e+06	1.32588e+07	20829997	6.25943e+06	2689158	1230815	7.52805e+06	623417	7034316	2180860
2021-11-30	6.44402e+06	8871619	6672017	59676860	4552520	38356928	827749	4.2758e+06	52407389	6132549	3895372	47273542	1870627	446876	1276642	435775	9151070	1.32623e+07	2.08531e+07	6.27276e+06	2.6924e+06	1231962	7.53464e+06	624277	7047587	2187524
2021-12-01	6.45495e+06	8876918	6686051	59792205	4557591	38379778	828437	4.27585e+06	52433613	6138885	3896455	47305992	1873112	447627	1278986	435827	9.15506e+06	1.32658e+07	20876315	6.28611e+06	2.69565e+06	1232883	7.54123e+06	625138	7063072	2193458
2021-12-02	6.4659e+06	8879498	6696692	59900589	4563168	38409145	829104	4.27591e+06	52455450	6145984	3898226	47339650	1875686	448333	1280940	435869	9.15905e+06	1.32693e+07	20901641	6.29949e+06	2.6989e+06	1233953	7.54783e+06	626301	7079025	2198680
2021-12-03	6476863	8882279	6706333	60001773	4568310	3.84187e+07	829846	4.27597e+06	52480810	6.15063e+06	3899275	47374719	1878437	449058	1282862	435937	9.16304e+06	1.32729e+07	20938216	6.31291e+06	2.70216e+06	1234951	7.55444e+06	627466	7095991	2.20283e+06
2021-12-04	6.48598e+06	8884284	6708890	60076175	4574502	3.84282e+07	830237	4.27603e+06	52499069	6.15528e+06	3900477	47407339	1879056	449670	1283950	436044	9.16703e+06	13276375	20968528	6.32635e+06	2.70542e+06	1235203	7.56105e+06	628634	7111405	2206995
2021-12-05	6.49511e+06	8884435	6710251	60099921	4583995	3.84378e+07	830426	4.27609e+06	52503206	6159926	3901826	47430690	1879291	449675	1284237	436151	9.17103e+06	1.3279e+07	20976105	6.33981e+06	2.70868e+06	1235280	7567666	629277	7147309	2207786
2021-12-06	6.50426e+06	8885958	6718398	60170208	4591609	38447301	830947	4.27615e+06	52522962	6162758	3902758	47475444	1881605	450357	1285621	436215	9.17503e+06	1.32816e+07	21022140	6.35331e+06	2711952	1235903	7.57443e+06	629921	7164250	2210635
2021-12-07	6.51342e+06	8888135	6726289	60256535	4601758	3.84565e+07	831461	4.27621e+06	52546181	6166840	3903245	47518485	1883629	451246	1287457	436486	9179024	1.32842e+07	2.10517e+07	6.36684e+06	2.715e+06	1236589	7.58119e+06	630566	7175730	2214222
2021-12-08	6.52259e+06	8891495	6734533	60350855	4612611	38465787	831978	4.27627e+06	52571416	6171489	3904056	47542365	1885715	451956	1289220	436574	9.18248e+06	1.32869e+07	21081218	6.38039e+06	2.71806e+06	1237293	7.58796e+06	631421	7188226	2217755
2021-12-09	6.53177e+06	8893754	6741654	60440947	4623701	38488342	832546	4.27633e+06	52595315	6176567	3904851	47581024	1887724	452736	1290969	436698	9.18594e+06	1.32895e+07	2.11125e+07	6.39398e+06	2.72112e+06	1238056	7.59474e+06	632256	7201989	2.22104e+06
2021-12-10	6540970	8896239	6748587	60524016	4633995	3.84971e+07	833201	4.27639e+06	52622517	6.18132e+06	3905746	47617502	1889935	453608	1292557	436791	9.18941e+06	1.32921e+07	21143897	6.40759e+06	2.72418e+06	1238635	7.60152e+06	633093	7216048	2224323
2021-12-11	6.55074e+06	8898342	6750246	60586763	4643368	3.85059e+07	833483	4.27645e+06	52642719	6.18607e+06	3906384	47649701	1890396	454256	1293465	436913	9.19287e+06	13294751	21171467	6.42123e+06	2.72724e+06	1238775	7.60831e+06	633930	7226225	2226748
2021-12-12	6.56052e+06	8898483	6751557	60605397	4655813	38514698	833645	4.27651e+06	52648331	6190822	3907075	47671100	1890589	454378	1293773	436968	9.19633e+06	1.32969e+07	21177713	6.4349e+06	2.73031e+06	1238796	7615110	634474	7255971	2227358
2021-12-13	6.57031e+06	8900342	6757912	60660686	4664755	38541413	834106	4.27656e+06	52669324	6192253	3907798	47704200	1892448	454951	1294915	437038	9.1998e+06	1.32991e+07	21196780	6.4486e+06	2733382	1239236	7.62125e+06	635018	7265896	2229626
2021-12-14	6.58012e+06	8902344	6764122	60736039	4675780	38567949	834582	4.27662e+06	52696436	6194221	3908426	47737229	1894032	455623	1296364	437219	9203267	1.33013e+07	21222136	6.46233e+06	2.73485e+06	1239757	7.62739e+06	635562	7276186	2232429
2021-12-15	6.58995e+06	8905695	6770330	60844097	4690089	38586398	835062	4.27668e+06	52724287	6200040	3909225	47768537	1895849	456313	1298039	437396	9.21889e+06	1.33035e+07	21247906	6.47609e+06	2.73631e+06	1240454	7.63354e+06	636379	7287057	2235161
2021-12-16	6.59979e+06	8908161	6777271	60946522	4705039	38607797	835553	4.27674e+06	52751930	6208430	3910296	47814698	1898031	456953	1299704	437589	9.23454e+06	1.33056e+07	21285199	6.48988e+06	2.73778e+06	1241249	7.6397e+06	637135	7298858	2237974
2021-12-17	6609642	8911436	6785637	61057322	4718050	3.87416e+07	836204	4.2768e+06	52783047	6.21441e+06	3911511	47855902	1900842	457784	1301429	437712	9.25021e+06	1.33078e+07	21331952	6.5037e+06	2.73925e+06	1241911	7.64586e+06	637891	7311889	2240403
2021-12-18	6.61431e+06	8913474	6788248	61153518	4728785	3.88759e+07	836525	4.27686e+06	52807185	6.2204e+06	3912773	47908926	1901727	458359	1302179	437861	9.26591e+06	13310008	21378003	6.51754e+06	2.74072e+06	1242090	7.65202e+06	638649	7325631	2242262
2021-12-19	6.61899e+06	8913746	6790019	61201282	4738495	39010695	836805	4.27692e+06	52815342	6226399	3913333	47946815	1902108	458367	1302425	437988	9.28164e+06	1.33112e+07	21387771	6.53142e+06	2.74219e+06	1242615	7658188	639407	7346955	2242791
2021-12-20	6.62366e+06	8915524	6795876	61289384	4748951	39100658	837293	4.27698e+06	52845656	6232575	3913872	47988586	1904303	458944	1303800	438483	9.29739e+06	1.33124e+07	21424563	6.54533e+06	2743661	1243755	7.66069e+06	640166	7362634	2244758
2021-12-21	6.62834e+06	8918415	6802538	61396150	4758300	39270983	838016	4.27704e+06	52883273	6239410	3915334	48029721	1906279	459758	1305510	438969	9313176	1.33137e+07	21458498	6.55926e+06	2.74491e+06	1244995	7.6632e+06	640890	7374450	2246948
2021-12-22	6.63303e+06	8922338	6807587	61502010	4765257	39405157	838836	4.2771e+06	52918615	6245773	3916563	48071898	1908058	460271	1307470	439572	9.31513e+06	1.33149e+07	21497412	6.57323e+06	2.74617e+06	1246406	7.66571e+06	641412	7387715	2249190
2021-12-23	6.63772e+06	8924936	6810461	61576843	4768192	3.94318e+07	839256	4.27716e+06	52949239	6.24715e+06	3917521	48114657	1909668	460982	1308736	440261	9.31708e+06	1.33161e+07	21520176	6.58722e+06	2.74742e+06	1248028	7.66821e+06	641934	7401249	2251008
2021-12-24	6642406	8925363	6810507	61585470	4768474	3.94585e+07	839297	4.27722e+06	52959095	6.24852e+06	3917625	48129857	1909703	461307	1308755	440425	9.31903e+06	1.33173e+07	2.15207e+07	6.60124e+06	2.74867e+06	1248303	7.67072e+06	642457	7411154	2251554
2021-12-25	6.6457e+06	8925374	6810508	61587520	4769094	3.94851e+07	839330	4.27727e+06	52959796	6.2499e+06	3917627	48131491	1909703	461307	1308831	440447	9.32098e+06	13318520	2.15211e+07	6.6153e+06	2.74993e+06	1248303	7.67323e+06	642980	7411314	2251561
2021-12-26	6.649e+06	8925386	6810610	61593953	4770622	39511819	839384	4.27733e+06	52963868	6.25128e+06	3917637	48148501	1909742	461307	1308886	440514	9.32293e+06	1.33197e+07	21521616	6.62938e+06	2.75118e+06	1248331	7675743	643504	7411354	2251603
2021-12-27	6.65231e+06	8926708	6814477	61646696	4776919	39567127	840000	4.27739e+06	52990032	6252653	3918025	48198744	1911607	461796	1310066	441288	9.32488e+06	1.3321e+07	2.15556e+07	6.6435e+06	2752439	1248795	7.67745e+06	644028	7420615	2253137
2021-12-28	6.65561e+06	8928393	6819717	61712853	4782131	39619870	840800	4.27745e+06	53023085	6257771	3918489	48258878	1913455	462590	1311541	442309	9326831	1.33222e+07	21589717	6.65764e+06	2.75479e+06	1249400	7.67915e+06	644552	7431695	2255115
2021-12-29	6.65891e+06	8930344	6823997	61781526	4787493	39664717	841520	4.27751e+06	53054784	6262698	3919569	48319969	1915397	463307	1313128	443372	9.32885e+06	1.33234e+07	2.16292e+07	6.67182e+06	2.75714e+06	1249840	7.68085e+06	645077	7445669	2257261
2021-12-30	6.66222e+06	8931759	6828297	61837962	4790405	3.97003e+07	842105	4.27757e+06	53085445	6266064	3920640	48375885	1917075	464055	1314064	444418	9.33087e+06	1.33246e+07	21668667	6.68602e+06	2.7595e+06	1250449	7.68256e+06	645602	7459446	2258827
2021-12-31	6665527	8932103	6828807	61851005	4790694	3.97359e+07	842199	4.27763e+06	53095724	6.2662e+06	3921361	48397566	1917799	464418	1314076	444615	9.33289e+06	1.33258e+07	21673668	6.70026e+06	2.76186e+06	1250552	7.68426e+06	646128	7469369	2259393
2022-01-01	6.66978e+06	8932110	6828813	61853135	4791045	3.97716e+07	842222	4.27769e+06	53096731	6.26634e+06	3921432	48402944	1917799	464418	1314085	444637	9.33491e+06	13327053	21674039	6.71452e+06	2.76422e+06	1250552	7.68597e+06	646654	7469558	2259399
2022-01-02	6.67404e+06	8932125	6829670	61869531	4793163	39807263	842450	4.27775e+06	53101307	6266483	3921702	48446809	1917803	464418	1314165	444766	9.33693e+06	1.33289e+07	21677758	6.72882e+06	2.76658e+06	1250563	7687673	647181	7481376	2259559
2022-01-03	6.6783e+06	8933931	6833807	61909111	4797028	39859995	842932	4.27781e+06	53130041	6268108	3925336	48512949	1919441	464902	1315119	445691	9.33896e+06	1.33308e+07	21700180	6.74314e+06	2768941	1251008	7.68991e+06	647708	7491703	2260882
2022-01-04	6.68257e+06	8936072	6838891	61966514	4800504	39931922	843696	4.27787e+06	53167556	6269955	3926528	48590218	1921180	465678	1316548	446694	9340978	1.33327e+07	21743816	6.7575e+06	2.77126e+06	1251583	7.69216e+06	648235	7500452	2263058
2022-01-05	6.68684e+06	8939901	6844712	62026881	4803238	3.99489e+07	844357	4.27793e+06	53207957	6272718	3928671	48662678	1923036	466335	1317905	447717	9.37181e+06	1.33346e+07	21784310	6.77189e+06	2.77359e+06	1252301	7.6944e+06	648763	7510875	2265393
2022-01-06	6.69111e+06	8942759	6851298	62078181	4805817	39965876	845144	4.27798e+06	53248034	6278355	3931135	48709279	1925092	467052	1319124	448573	9.40274e+06	1.33365e+07	21789739	6.7863e+06	2.77592e+06	1253225	7.69664e+06	649291	7514586	2265597
2022-01-07	6695380	8945743	6859174	62134733	4808870	4.00047e+07	845889	4.27804e+06	53293447	6.28315e+06	3935994	48786067	1927212	467863	1320543	449618	9.43378e+06	1.33383e+07	21819293	6.80075e+06	2.77824e+06	1253841	7.69889e+06	649820	7525809	2267384
2022-01-08	6.70018e+06	8955204	6861654	62180125	4811137	4.00435e+07	846196	4.2781e+06	53324703	6.28795e+06	3945787	48870113	1927681	468337	1321161	449879	9.46492e+06	13340220	21842425	6.81523e+06	2.78058e+06	1253952	7.70113e+06	650349	7538613	2268738
2022-01-09	6.70499e+06	8962052	6862736	62198835	4812610	40082392	846377	4.27816e+06	53334538	6292759	3952902	48934264	1927888	468340	1321287	450479	9.49616e+06	1.33416e+07	21846931	6.82974e+06	2.78291e+06	1253972	7703376	650714	7541958	2.2697e+06
2022-01-10	6.7098e+06	8963551	6867234	62236082	4814501	40118975	846779	4.27822e+06	53365905	6294707	3959558	49005247	1929414	468859	1322246	451262	9.52751e+06	1.33431e+07	21868432	6.84428e+06	2785243	1254354	7.70698e+06	651080	7552097	2270667
2022-01-11	6.71461e+06	8966183	6872672	62290086	4816297	40181430	847293	4.27828e+06	53403750	6297101	3964333	49087973	1930543	469674	1323466	452239	9558953	1.33445e+07	21913582	6.85885e+06	2.78711e+06	1254895	7.71059e+06	651691	7565168	2272722
2022-01-12	6.71943e+06	8982231	6878628	62349640	4818023	40240794	847868	4.27834e+06	53441088	6299590	3971894	49167847	1931712	470346	1324618	453310	9.56217e+06	1.33459e+07	21946463	6.87346e+06	2.78898e+06	1255384	7.7142e+06	652302	7577075	2275075
2022-01-13	6.72425e+06	8984961	6884513	62407643	4819696	40317861	848413	4.2784e+06	53474823	6304323	3979222	49242437	1933024	471190	1325795	454261	9.56539e+06	1.33473e+07	21975695	6.88809e+06	2.79084e+06	1256391	7.71782e+06	653003	7590353	2277097
2022-01-14	6729073	8988679	6890814	62469869	4821535	4.03576e+07	849085	4.27846e+06	53512291	6.30936e+06	3989951	49320790	1934447	471945	1327043	455284	9.56861e+06	1.33488e+07	22010663	6.90275e+06	2.79271e+06	1257250	7.72143e+06	653673	7604561	2279054
2022-01-15	6.73304e+06	9019463	6892090	62528373	4822743	4.03973e+07	849408	4.27852e+06	53536900	6.31439e+06	3998305	49419113	1934837	472380	1327585	455987	9.57183e+06	13350195	2.20224e+07	6.91745e+06	2.79458e+06	1257824	7.72505e+06	654343	7618793	2280399
2022-01-16	6.73702e+06	9029306	6892778	62547107	4823473	40437079	849567	4.27858e+06	53543555	6319434	4005272	49485002	1934916	472382	1327724	456454	9.57506e+06	1.33533e+07	22034108	6.93218e+06	2.79646e+06	1257838	7728663	654773	7625688	2280700
2022-01-17	6.74099e+06	9032243	6896332	62586561	4824618	40484286	849917	4.27864e+06	53565810	6321039	4007837	49543906	1935728	472711	1328484	457091	9.57828e+06	1.33565e+07	22054191	6.94694e+06	2798329	1258065	7.73186e+06	655203	7634730	2281915
2022-01-18	6.74497e+06	9036047	6900182	62636914	4825683	40532696	850381	4278695	53591437	6322905	4011904	49603440	1936458	473204	1329397	457825	9581504	1.33596e+07	22077854	6.96173e+06	2.79994e+06	1258424	7.73506e+06	655634	7647219	2283377
2022-01-19	6.74895e+06	9061372	6904252	62695298	4826774	40683950	850878	4281356	53615918	6325143	4015392	49658417	1937159	473503	1330373	458548	9.58377e+06	1.33627e+07	2.21029e+07	6.97655e+06	2.80155e+06	1258772	7.73826e+06	656065	7659471	2284821
2022-01-20	6.75294e+06	9065063	6907844	62752957	4827700	40750121	851307	4282947	53637337	6329185	4019090	49712749	1937930	473872	1331326	459230	9.58604e+06	1.33658e+07	22128034	6.9914e+06	2.80315e+06	1259203	7.74146e+06	656496	7670865	2286291
2022-01-21	6756923	9070259	6911839	62805968	4828793	4.07679e+07	851867	4.28459e+06	53662165	6.33362e+06	4022344	49767310	1938841	474240	1332251	460002	9.58831e+06	1.3369e+07	22155003	7.00629e+06	2.80477e+06	1259582	7.74466e+06	657013	7683049	2287471
2022-01-22	6.75966e+06	9101146	6912618	62844136	4829431	4.07856e+07	852122	4.28623e+06	53679047	6.33806e+06	4026615	49837466	1938969	474494	1332729	460650	9.59058e+06	13372117	22174493	7.0212e+06	2.80638e+06	1259637	7.74786e+06	657531	7695950	2288602
2022-01-23	6.7624e+06	9107521	6913179	62857401	4829818	40803369	852243	4.28787e+06	53683114	6342496	4029707	49878207	1938974	474599	1332849	461007	9.59285e+06	1.33785e+07	22193408	7.03615e+06	2807989	1259646	7751067	657704	7701961	2288744
2022-01-24	6.76514e+06	9110127	6915448	62888375	4830342	40824542	852570	4.28951e+06	53698132	6344089	4030352	49918804	1939568	474704	1333402	461743	9.59513e+06	1.33848e+07	22209910	7.05113e+06	2.80864e+06	1259798	7.75313e+06	657878	7708120	2289548
2022-01-25	6.76788e+06	9113058	6917804	62929675	4830863	40848444	852925	4291155	53715791	6345766	4031049	49959941	1940108	475042	1334070	462372	9597398	1.33912e+07	22230267	7.06614e+06	2.80928e+06	1260073	7.7552e+06	658202	7713190	2290566
2022-01-26	6.77062e+06	9130929	6920189	62970945	4831329	40868576	853262	4292744	53733108	6347426	4031750	49999687	1940673	475225	1334835	462758	9.59893e+06	1.33976e+07	22251342	7.08119e+06	2.80993e+06	1260357	7.75726e+06	658527	7718210	2291578
2022-01-27	6.77336e+06	9133765	6922509	63014787	4831764	40884275	853553	4293901	53748063	6351476	4033025	50039867	1941248	475529	1335481	463231	9.60046e+06	1.34039e+07	22269206	7.09626e+06	2.81058e+06	1260671	7.75933e+06	658851	7725307	2292446
2022-01-28	6776104	9136401	6925420	63053261	4832257	4.08933e+07	853966	4295050	53767796	6.35535e+06	4034056	50080504	1941933	475788	1336196	463518	9.60199e+06	1.34103e+07	22291055	7.11137e+06	2.81123e+06	1260961	7.76139e+06	659116	7734363	2293314
2022-01-29	6.7778e+06	9153844	6926020	63079653	4832516	4.09024e+07	854097	4296615	53779945	6.35923e+06	4036381	50131833	1942052	475977	1336645	463818	9.60352e+06	13416685	2.23001e+07	7.12651e+06	2.81188e+06	1260999	7.76346e+06	659381	7743507	2293970
2022-01-30	6.7795e+06	9156230	6926247	63088563	4832698	40911451	854192	4297954	53782898	6363112	4038015	50168319	1942060	476039	1336723	464023	9.60505e+06	1.34193e+07	22309125	7.14169e+06	2812524	1261006	7765529	659647	7748786	2294113
2022-01-31	6.7812e+06	9157900	6927789	63110119	4832986	40918884	854398	4388583	53793511	6364167	4038495	50205108	1942407	476102	1337008	464435	9.60658e+06	1.34219e+07	22320403	7.15689e+06	2.81291e+06	1261128	7.76693e+06	659912	7755916	2294732
2022-02-01	6.7829e+06	9160106	6929385	63135714	4833255	40927320	854571	4389916	53805440	6365250	4039259	50238764	1942776	476271	1337403	464756	9608116	1.34246e+07	22334608	7.17213e+06	2.8133e+06	1261311	7.76833e+06	671891	7764628	2295525
2022-02-02	6.7846e+06	9169462	6930951	63166486	4833530	40936086	854745	4391606	53818172	6366402	4039903	50268871	1943151	476413	1337835	464992	9.613e+06	1.34272e+07	22349451	7.1874e+06	2.81368e+06	1261541	7.76973e+06	684088	7772703	2296242
2022-02-03	6.7863e+06	9172041	6932324	63195328	4833761	40942994	854929	4393244	53828564	6369089	4040815	50297284	1943439	476617	1338190	465199	9.6179e+06	1.34298e+07	22363222	7.2027e+06	2.81407e+06	1261787	7.77113e+06	684276	7779573	2297062
2022-02-04	6787997	9173866	6933925	63221473	4834008	4.09481e+07	855093	4431379	53842059	6.37082e+06	4041985	50326388	1943823	476795	1338575	465461	9.62279e+06	1.34325e+07	22377111	7.21803e+06	2.81446e+06	1262026	7.77253e+06	684493	7786138	2297771
2022-02-05	6.7892e+06	9181562	6934098	63237838	4834159	4.09532e+07	855172	4433853	53851119	6.37256e+06	4043763	50362405	1943878	476953	1338728	465676	9.62768e+06	13435098	22386559	7.2334e+06	2.81484e+06	1262074	7.77393e+06	684711	7793233	2298364
2022-02-06	6.79041e+06	9182903	6934194	63243428	4834255	40958312	855207	4.43535e+06	53853085	6374293	4045171	50383050	1943886	476999	1338764	465863	9.63258e+06	1.34364e+07	22388213	7.2488e+06	2815228	1262077	7775326	684928	7794946	2298371
2022-02-07	6.79162e+06	9183697	6934895	63256268	4834417	40965263	855356	4436846	53861416	6375020	4045610	50403885	1944072	477045	1338954	466097	9.63748e+06	1.34377e+07	22399095	7.26423e+06	2.81544e+06	1262207	7.77643e+06	685119	7800059	2298907
2022-02-08	6.79283e+06	9184853	6935689	63278055	4834563	40971209	855503	4457240	53870220	6375808	4046507	50425736	1944219	477225	1339212	466466	9642387	1.34389e+07	22409088	7.2797e+06	2.81566e+06	1262208	7.77754e+06	685310	7804492	2299597
2022-02-09	6.79403e+06	9190990	6936515	63298017	4834723	40978740	855612	4458538	53879775	6376902	4047839	50445347	1944391	477329	1339465	466710	9.64346e+06	1.34402e+07	22419936	7.2952e+06	2.81587e+06	1262446	7.77865e+06	685612	7808200	2300234
2022-02-10	6.79524e+06	9192260	6937312	63316885	4834870	40986943	855763	4.45856e+06	53887332	6379065	4048529	50463605	1944562	477495	1339692	466956	9.64453e+06	1.34415e+07	22430286	7.31073e+06	2.81609e+06	1262698	7.77976e+06	685888	7811981	2300927
2022-02-11	6796450	9193717	6938265	63334327	4835024	4.09921e+07	855916	4.45859e+06	53897263	6.38019e+06	4049086	50482035	1944822	477654	1339944	467365	9.6456e+06	1.34428e+07	22440330	7.3263e+06	2.81631e+06	1262891	7.78087e+06	686164	7815775	2301408
2022-02-12	6.7972e+06	9199308	6938375	63344826	4835120	4.09972e+07	855982	4.45861e+06	53903316	6.38131e+06	4050481	50502757	1944843	477842	1340026	467574	9.64668e+06	13444065	22446900	7.34189e+06	2.81652e+06	1262915	7.78197e+06	686440	7819834	2301794
2022-02-13	6.79796e+06	9200068	6938410	63347856	4835190	41002352	856032	4.45864e+06	53904731	6.38244e+06	4052048	50512846	1944851	477932	1340046	467717	9.64775e+06	1.34446e+07	22449048	7.35753e+06	2816736	1262917	7783082	686195	7820745	2301799
2022-02-14	6.79871e+06	9200596	6938867	63357429	4835310	41007734	856113	4.45866e+06	53910905	6383559	4052224	50523883	1945007	478022	1340155	467977	9.64882e+06	1.34451e+07	22454638	7.37319e+06	2.81687e+06	1263024	7.78387e+06	686308	7823574	2302219
2022-02-15	6.79947e+06	9201250	6939419	63371964	4835416	41016935	856218	4.45869e+06	53917240	6384088	4052874	50536816	1945147	478251	1340335	468132	9649893	1.34457e+07	22459895	7.38889e+06	2.817e+06	1263183	7.78465e+06	686385	7827310	2302752
2022-02-16	6.80022e+06	9206677	6940010	63385022	4835548	41024149	856328	4.45871e+06	53923521	6384828	4053667	50547486	1945147	478368	1340507	468231	9.65084e+06	1.34462e+07	22468287	7.40462e+06	2.81714e+06	1263320	7.78543e+06	686735	7830924	2303258
2022-02-17	6.80098e+06	9207636	6940605	63397845	4835688	4.10248e+07	856425	4.45873e+06	53928416	6386416	4054464	50556957	1945330	478502	1340649	468497	9.65178e+06	1.34467e+07	2.2476e+07	7.42038e+06	2.81727e+06	1263461	7.78622e+06	686819	7834105	2303772
2022-02-18	6801730	9208403	6941246	63414051	4835814	4.10254e+07	856554	4.45876e+06	53934608	6.38739e+06	4055261	50567301	1945536	478633	1340810	468633	9.65272e+06	1.34473e+07	22483759	7.43618e+06	2.8174e+06	1263605	7.787e+06	686959	7837319	2304151
2022-02-19	6.80225e+06	9212677	6941325	63420754	4835887	4.10261e+07	856641	4.45878e+06	53938565	6.38836e+06	4056238	50577977	1945556	478773	1340881	468790	9.65366e+06	13447801	22488032	7.45201e+06	2.81754e+06	1263623	7.78779e+06	687100	7840825	2304574
2022-02-20	6.80277e+06	9213215	6941359	63423119	4835937	4.10267e+07	856673	4.45881e+06	53939449	6389336	4057605	50582270	1945560	478773	1340907	468914	9.65461e+06	1.34482e+07	22489023	7.46788e+06	2817671	1263627	7788571	687247	7841484	2304582
2022-02-21	6.80329e+06	9213762	6941721	63433397	4836025	41027369	856763	4.45883e+06	53943218	6389711	4057859	50589045	1945703	478837	1341014	469201	9.65555e+06	1.34485e+07	22493385	7.48378e+06	2.81775e+06	1263662	7.7892e+06	687394	7843755	2304984
2022-02-22	6.80381e+06	9214560	6942115	63445245	4836139	41031519	856902	4.45886e+06	53947296	6390100	4058334	50596054	1945833	478958	1341120	469456	9656492	1.34489e+07	22498354	7.49971e+06	2.81782e+06	1263701	7.78982e+06	687523	7846631	2305281
2022-02-23	6.80433e+06	9217282	6942569	63455996	4836235	41034001	857005	4.45888e+06	53951883	6390568	4059164	50602636	1945929	479017	1341227	469699	9.65741e+06	1.34492e+07	22503994	7.51568e+06	2.8179e+06	1263751	7.79045e+06	687604	7849143	2305857
2022-02-24	6.80486e+06	9218226	6942977	63467393	4836351	41059268	857021	4.45891e+06	53955411	6391940	4059822	50609153	1946046	479097	1341324	469936	9.65833e+06	1.34496e+07	22509262	7.53168e+06	2.81797e+06	1263812	7.79107e+06	687711	7851136	2306049
2022-02-25	6805376	9218961	6943560	63476909	4836443	4.10627e+07	857154	4.45893e+06	53960226	6.39275e+06	4060512	50615189	1946192	479184	1341467	470110	9.65925e+06	1.345e+07	22515420	7.54772e+06	2.81805e+06	1263888	7.7917e+06	687819	7853547	2306475
2022-02-26	6.80597e+06	9220669	6943622	63481874	4836516	4.10662e+07	857198	4.45896e+06	53963212	6.39357e+06	4061471	50621244	1946202	479307	1341514	470297	9.66016e+06	13450321	22518846	7.56378e+06	2.81812e+06	1263894	7.79233e+06	687926	7856332	2306571
2022-02-27	6.80657e+06	9220782	6943652	63484214	4836575	41069645	857231	4.45898e+06	53963930	6394379	4062142	50623746	1946209	479309	1341523	470445	9.66108e+06	1.34506e+07	22519535	7.57989e+06	2818199	1263894	7792952		7856895	2306572
2022-02-28	6.80717e+06	9221104	6943898	63493037	4836650	41073324	857337	4.459e+06	53966817	6394782	4062228	50629275	1946296	479312	1341612	470596	9.662e+06	1.34509e+07	2.25226e+07	7.59603e+06	2.81827e+06	1263918	7.79341e+06		7858917	2306861
2022-03-01	6.80776e+06	9221520	6944157	63503136	4836747	41076523	857443	4.45903e+06	53969696	6395085	4062354	50635585	1946377	479443	1341700	470769	9662917	1.34511e+07	22525671	7.6122e+06	2.81834e+06	1263940	7.79386e+06		7861093	2307028
2022-03-02	6.80836e+06	9223223	6944524	63514025	4836830	41079854	857510	4.45905e+06	53973371	6395509	4062562	50640764	1946459	479515	1341782	470870	9662917	1.34514e+07	22529058	7.6284e+06	2.81841e+06	1264004	7.79432e+06		7862972	2307230
2022-03-03	6.80896e+06	9223899	6944856	63525415	4836913	41083791	857607	4.45908e+06	53975853	6396404	4062836	50646684	1946550	479609	1341851	470987	9662929	1.34517e+07	22532496	7.64465e+06	2.81848e+06	1264052	7.79477e+06		7865151	2307396
2022-03-04	6809555	9224419	6945482	63536745	4836980	4.10846e+07	857720	4.4591e+06	53978720	6.39675e+06	4063569	50651829	1946762	479665	1341977	471178	9662964	1.3452e+07	22537367	7.66092e+06	2.81855e+06	1264098	7.79523e+06		7866947	2307581
2022-03-05	6.80992e+06	9225222	6945562	63543133	4837041	4.10854e+07	857759	4.45913e+06	53980534	6.3971e+06	4064532	50657028	1946775	479760	1342010	471320	9662987	13452247	22539353	7.67723e+06	2.81862e+06	1264100	7.79569e+06		7869354	2307637
2022-03-06	6.81028e+06	9225239	6945573	63547429	4837103	4.10861e+07	857810	4459152	53980919	6397455	4064988	50658734	1946783	479760	1342014	471395	9663429	1.34525e+07	2.25407e+07	7.69358e+06	2818691	1264100	7796142		7869736	2307645
2022-03-07	6.81064e+06	9225396	6945907	63555402	4837181	4.10869e+07	857904	4459276	53982399	6397623	4065099	50662631	1946855	479761	1342070	471593	9663452	1.34527e+07	22542001	7.70996e+06	2.81878e+06	1264112	7.79653e+06		7869761	2307775
2022-03-08	6.811e+06	9225649	6946242	63564701	4837241	4.10877e+07	857981	4459330	53984039	6397806	4065218	50666710	1946944	479833	1342159	471690	9663455	1.34529e+07	22544385	7.72637e+06	2.81888e+06	1264134	7.79692e+06		7871300	2307892
2022-03-09	6.81136e+06	9227578	6946628	63572863	4837301	4.10885e+07	858061	4459574	53986020	6398091	4065342	50670267	1947053	479856	1342241	471862	9663496	1.34531e+07	2.25471e+07	7.74282e+06	2.81897e+06	1264180	7.79731e+06		7874118	2308153
2022-03-10	6.81172e+06	9227944	6947037	63581406	4837391	41089269	858156	4.46527e+06	53987390	6398615	4065597	50674365	1947192	479902	1342312	471977	9663542	1.34533e+07	22549838	7.75931e+06	2.81907e+06	1264224	7.79769e+06		7876187	2308291
2022-03-11	6812080	9228101	6947769	63590838	4837465	4.10931e+07	858247	4.47098e+06	53989230	6.39877e+06	4066093	50678604	1947193	479939	1342452	472118		1.34536e+07	22553592	7.77583e+06	2.81916e+06	1264263	7.79808e+06		7877619	2308467
2022-03-12	6.81233e+06	9228585	6947837	63595309	4837495	4.1097e+07	858301	4.47669e+06	53990584	6.39893e+06	4066568	50682707	1947202	479989	1342480	472202		13453791	2.25548e+07	7.79238e+06	2.81925e+06	1264264	7.79847e+06		7879361	2308528
2022-03-13	6.81258e+06	9228634	6947850	63596945	4837552	4.11009e+07	858308	4.48241e+06	53990850	6.39909e+06	4066927	50684090	1947211	479994	1342481	472255		1.34541e+07	22556096	7.80897e+06	2819348	1264264	7798857		7879640	2308535
2022-03-14	6.81283e+06	9228715	6948114	63601851	4837632	4.11047e+07	858395	4.48814e+06	53992009	6.39925e+06	4067034	50687520	1947354	480000	1342553	472449		1.34543e+07	2.25582e+07	7.8256e+06	2.81942e+06	1264282	7.79935e+06		7880710	2308680
2022-03-15	6.81308e+06	9228824	6948392	63609228	4837695	4.11086e+07	858454	4.49388e+06	53993369	6399413	4067258	50691053	1947499	480032	1342645	472555		1.34546e+07	22560322	7.84226e+06	2.81949e+06	1264319	7.79984e+06		7882091	2308830
2022-03-16	6.81332e+06	9229449	6948705	63615739	4837756	41112436	858510	4499620	53995076	6399532	4067455	50694342	1947586	480046	1342754	472666		1.34549e+07	22562605	7.85895e+06	2.81956e+06	1264354	7.80033e+06		7883832	2309094
2022-03-17	6.81357e+06	9229683	6948996	63622133	4837826	4.11155e+07	858564	4.50537e+06	53996240	6399894	4.06746e+06	50697728	1947688	480078	1342831	472756		1.34552e+07	22564781	7.87569e+06	2.81963e+06	1264405	7.80083e+06		7885266	2309259
2022-03-18	6813823	9229840	6949684	63628531	4837884	4.11163e+07	858632	4.51113e+06	53998007	6.40011e+06	4067458	50701011	1947823	480101	1342952	472860		1.34554e+07	2.25672e+07	7.89245e+06	2.8197e+06	1264453	7.80132e+06		7886571	2309407
2022-03-19	6.81405e+06	9230199	6949739	63631978	4837913	4.11171e+07	858688	4.51689e+06	53999201	6.40033e+06	4068200	50704274	1947840	480131	1342978	472991		13455702	22569643	7.90926e+06	2.81977e+06	1264457	7.80181e+06		7888229	2309477
2022-03-20	6.81428e+06	9230212	6949756	63633780	4837957	4.11179e+07	858714	4.52266e+06	53999425	6400547	4068594	50705156	1947844	480131	1342979	473024		1.3456e+07	22570151	7.9261e+06	2819835	1264458	7802303		7888561	2309480
2022-03-21	6.81451e+06	9230322	6949940	63637779	4838020	4.11187e+07	858770	4.52844e+06	54000539	6400633	4068646	50707669	1947921	480132	1343045	473090		1.34563e+07	22571765	7.94297e+06	2.81991e+06	1264470	7.80586e+06		7889555	2309654
2022-03-22	6.81474e+06	9230520	6950171	63644849	4838100	4.11194e+07	858836	4.53423e+06	54001791	6400731	4068784	50710069	1947994	480179	1343127	473191		1.34565e+07	22573485	7.95988e+06	2.81998e+06	1264494	7.80941e+06		7890806	2309989
2022-03-23	6.81497e+06	9230992	6950503	63650617	4838147	41134037	858905	4504279	54003363	6400875	4068879	50712430	1948073	480194	1343240	473310		1.34568e+07	22575468	7.97683e+06	2.82005e+06	1264548	7.81297e+06		7892053	2310224
2022-03-24	6.81519e+06	9231153	6950806	63656603	4838209	4.11368e+07	858960	4.5045e+06	54004499	6401307	4069026	50715026	1948159	480220	1343308	473439		1.34571e+07	22577534	7.99381e+06	2.82012e+06	1264586	7816527		7893201	2.31038e+06
2022-03-25	6815422	9231289	6951282	63661879	4838293	4.11376e+07	859012	4.50472e+06	54006066	6.40153e+06	4069459	50717469	1948321	480246	1343442	473499		1.34574e+07	22580485	8.01083e+06	2.82019e+06	1264636	7817094		7893505	2310543
2022-03-26	6.8156e+06	9231564	6951334	63664672	4838323	4.11384e+07	859039	4.50495e+06	54007221	6.40176e+06	4070330	50720230	1948333	480276	1343464	473521		13457655	22582082	8.02789e+06	2.82026e+06	1264638	7.8175e+06		7894386	2310590
2022-03-27	6.81577e+06	9231572	6951350	63665582	4838386	4.11392e+07	859052	4.50517e+06	54007462	6401980	4.07061e+06	50721021	1948343	480277	1343464	473554		1.34579e+07	22582308	8.04498e+06	2820332	1264638	7.81791e+06		7894579	2310591
2022-03-28	6.81595e+06	9231663	6951505	63668890	4838448	4.114e+07	859110	4.50539e+06	54008564	6402100	4070885	50722895	1948441	480279	1343512	473639		1.34581e+07	2.25839e+07	8.06211e+06	2.82038e+06	1264655	7.81831e+06		7895503	2.31069e+06
2022-03-29	6.81613e+06	9231756	6951766	63674604	4838504	4.11408e+07	859176	4505614	54009756	6402207	4070992	50724869	1948527	480301	1343564	473706		1.34584e+07	22585418	8.07927e+06	2.82042e+06	1264673	7.81872e+06		7896367	2310786
2022-03-30	6.8163e+06	9232406	6952072	63679626	4838558	41153657	859233	4.51137e+06	54011389	6402359	4071209	50726803	1948611	480324	1343654	473783		1.34586e+07	22587422	8.09647e+06	2.82047e+06	1264710	7.81913e+06		7897344	2.31089e+06
2022-03-31	6.81648e+06	9232585	6952365	63685426	4838624	4.11556e+07	859304	4.51714e+06	54012728	6402762	4071517	50728776	1948731	480341	1343716	473845		1.34588e+07	22589179	8.11371e+06	2.82051e+06	1264739	7819532		7898322	2.31099e+06
2022-04-01	6816657	9232681	6952922	63689393	4838662	4.11564e+07	859367	4.52291e+06	54014395	6.40389e+06	4072242	50730175	1948868	480360	1343790	473944		1.34591e+07	2.25939e+07	8.13098e+06	2.82056e+06	1264780	7.81984e+06		7899341	2.3111e+06
2022-04-02	6.81673e+06	9232851	6952967	63691350	4838693	4.11572e+07	859378	4.52869e+06	54015298	6.40502e+06	4072775	50731773	1948868	480373	1343805	474022		13459301	2.25987e+07	8.14829e+06	2.8206e+06	1264783	7.82015e+06		7900447	2311202
2022-04-03	6.81681e+06	9232851	6952979	63692305	4838751	4.1158e+07	859387	4.53448e+06	54015481	6.40614e+06	4072820	50732182	1948870	480377	1343808	474060			22603408	8165643	2820645	1264783	7.82046e+06		7900462	2.31126e+06
2022-04-04	6.81688e+06	9232896	6953147	63694529	4838812	4.11588e+07	859441	4.54027e+06	54016538	6403425	4072950	50733253	1948945	480382	1343860	474126			22607291		2.82065e+06	1264794	7.82076e+06		7901360	2311310
2022-04-05	6.81696e+06	9232946	6953337	63698796	4838860	4.11595e+07	859488	4506778	54017855	6403532	4073107	50734530	1949035	480411	1343908	474222			22608803		2.82065e+06	1264809	7.82107e+06		7902000	2311402
2022-04-06	6.81704e+06	9233119	6953560	63704349	4838926	41167422	859537	4.50694e+06	54019183	6403667	4073220	50735878	1949129	480427	1343966	474272			22611149		2.82065e+06	1264848	7.82138e+06		7902719	2311593
2022-04-07	6.81711e+06	9233276	6953780	63708166	4838974	4.11713e+07	859596	4.50711e+06	54020360	6403956	4073478	50737213	1949229	480448	1344019	474332			22612383		2.82065e+06	1264874	7821688		7903409	2311704
2022-04-08	6817187	9233376	6954229	63711653	4839020	4.11752e+07	859637	4.50728e+06	54021958	6.40409e+06	4074036	50738687	1949341	480467	1344127	474408			22614302		2.82065e+06	1264910			7903951	2311840
2022-04-09		9233567	6954287	63713133	4839088	4.1179e+07	859660	4.50744e+06	54022795	6.40422e+06	4074445	50740228	1949358	480485	1344132	474502			2.26149e+07		2.82065e+06	1264911			7904499	2311871
2022-04-10			6954299	63713675	4839132	4.11829e+07	859678	4.50761e+06	54022991	6404348	4074513	50740603	1949363		1344133	474530			22615408		2820656	1264914			7904521	2311880
2022-04-11			6954454	63715571	4839216	4.11868e+07	859709	4.50777e+06	54023931	6404436	4074702	50741890	1949437		1344169	474616			22617157			1264931			7905207	2311963
2022-04-12			6954689	63718008	4839273	41180591	859761	4.50794e+06	54025098	6404541		50743121	1949510		1344212	474676			2.26208e+07			1264954			7905700	2312026
2022-04-13			6954902	63722022				4508106		6404687		50744334	1949593		1344268				22624403			1264979			7906252

## Sheet: Vaccines interpolated (% pob)
Date	Austria	Belgium	Czechia	Germany	Denmark	Spain	Estonia	Finland	France	Hungary	Ireland	Italy	Lithuania	Luxembourg	Latvia	Malta	Portugal	Netherlands	Poland	Romania	Slovakia	Slovenia	Sweden	Cyprus	Greece	Croatia	EU average
2020-12-08	0	0	0	0	1.72019e-05	0	0	0	0	0	0	0	0	0	0	0	0	0	0	0	0	0	0	0	0	0	2.2719e-07
2020-12-09	0	0	0	0	1.97341e-05	0	0	0	0	0	0	0	0	0	0.000160691	0	0	0	0	0	0	0	0	0	0	0	9.42202e-07
2020-12-10	0	0	0	0	2.2639e-05	0	0	0	0	0	0	0	0	0	0.000168584	0	0	0	0	0	0	0	0	0	0	0	1.01404e-06
2020-12-11	0	0	0	0	3.44039e-05	0	0	0	0	0	0	0	0	0	0.000176864	0	0	0	0	0	0	0	0	0	0	0	1.20454e-06
2020-12-12	0	0	0	0	2.97946e-05	0	0	0	0	0	0	0	0	0	0.00018555	0	0	0	0	0	0	0	0	0	0	0	1.18051e-06
2020-12-13	0	0	0	0	3.41805e-05	0	0	0	0	0	0	0	0	0	0.000194664	0	0	0	0	0	0	0	0	0	0	0	1.27709e-06
2020-12-14	0	0	0	0	3.92119e-05	0	0	0	0	0	0	0	0	0	0.000204225	0	0	0	0	0	0	0	0	0	0	0	1.3841e-06
2020-12-15	0	0	0	0	4.4984e-05	0	0	0	0	0	0	0	0	0	0.000214255	0	0	0	0	0	0	0	0	0	0	0	1.50287e-06
2020-12-16	0	0	0	0	5.16058e-05	0	0	0	0	0	0	0	0	0	0.000267819	0	0	0	0	0	0	0	0	0	0	0	1.81752e-06
2020-12-17	0	0	0	0	6.88077e-05	0	0	0	0	0	0	0	0	0	0.000321383	0	0	0	0	0	0	0	0	0	0	0	2.2719e-06
2020-12-18	0	0	0	0	0.000103212	0	0	0	0	0	0	0	0	0	0.000535638	0	0	0	0	0	0	0	0	0	0	0	3.63504e-06
2020-12-19	0	0	0	0	0.000120413	0	0	0	0	0	0	0	0	0	0.000633775	0	0	0	0	0	0	0	0	0	0	0	4.27848e-06
2020-12-20	0	0	0	0	0.000137615	0	0	0	0	0	0	0	0	0	0.000749893	0	0	0	0	0	0	0	0	0	0	0	4.99818e-06
2020-12-21	0	0	0	0	0.000189221	0	0	0	0	0	0	0	0	0	0.000964148	0	0	0	0	0	0	0	0	0	0	0	6.58851e-06
2020-12-22	0	0	0	0	0.000275231	0	0	0	0	0	0	0	0	0	0.00123197	0	0	0	0	0	0	0	0	0	0	0	8.8604e-06
2020-12-23	0	0	0	0	0.000344039	0	0	0	0	0	0	0	0	0	0.00144622	0	0	0	0	0	0	0	0	0	0	0	1.06779e-05
2020-12-24	0	0	0	0	0.000412846	0	0	0	0	0	0	0	0	0	0.00160691	0	0	0	0	0	0	0	0	0	0	0	1.22683e-05
2020-12-25	0	0	0	0	0.000453818	0	0	0	0	0	0	0	0	0	0.00168534	0	0	0	0	0	0	0	0	0	0	0	1.3142e-05
2020-12-26	0	0	0	0	0.000498856	0	0	0	0	0	0	0	0	0	0.0017676	0	0	0	0	0	0	0	0	0	0	0	1.40858e-05
2020-12-27	0	0	0.0120098	0.0290308	0.0987563	0	0.014413	0	0.000886951	0	0	0.0121738	0.0898559	0	0.00203542	0	0.0488104	0	0	0.00504502	0	0.298212	0	0	0	0	0.0122923
2020-12-28	0	0.00291429	0.0334839	0.0505289	0.131388	0	0.0384096	0	0.00185696	0	0.00405386	0.0146668	0.193839	0.071202	0.0344951	0	0.0762594	0	0.00529143	0.010801	0	0.379319	0	0	0.0043102	0	0.020729
2020-12-29	0	0.00324956	0.0658582	0.110185	0.27038	0	0.0661038	0	0.00240426	0	0.00553894	0.0164874	0.304625	0.126021	0.0815776	0	0.200316	0	0.016668	0.0145234	0	0.443109	0	0	0.010385	0	0.040572
2020-12-30	0	0.00779723	0.0986521	0.186668	0.448747	0	0.142546	0	0.00304648	0	0.0267515	0.0245828	0.361543	0.197066	0.124482	0	0.300386	0	0.0960394	0.0296219	0	0.46341	0	0	0.0166044	0.192667	0.0725492
2020-12-31	0	0.00820987	0.110876	0.246179	0.541379	0	0.186766	0	0.00360713	0	0.0474422	0.0675678	0.362658	0.199242	0.124857	0	0.322082	0	0.125936	0.0537909	0	0.552791	0	0	0.0225538	0.215397	0.0966769
2021-01-01	0	0.00835602	0.113385	0.276779	0.576591	0	0.186766	0	0.00526089	0	0.0636777	0.0862435	0.362658	0.201443	0.125179	0	0.322082	0	0.129575	0.0609376	0	0.560055	0	0	0.0250994	0.240809	0.106996
2021-01-02	0	0.00856234	0.125348	0.333998	0.708582	0	0.18903	0	0.00577853	0	0.0840474	0.150982	0.362658	0.203669	0.125286	0	0.322091	0	0.13332	0.0692292	0	0.57949	0	0	0.0303643	0.269219	0.130303
2021-01-03	0	0.00885463	0.133992	0.36091	0.795469	0	0.190388	0.00120756	0.00636884	0	0.0844688	0.21042	0.362658	0.205919	0.1255	0	0.322091	0	0.13449	0.0710799	0	0.606238	0.0185725	0	0.0373069	0.300981	0.146263
2021-01-04	0	0.0094564	0.167662	0.41587	0.835136	0.177203	0.238834	0.0019672	0.00944499	0	0.10827	0.325767	0.362695	0.208193	0.163423	0	0.331139	0	0.243988	0.133356	0.552399	0.658722	0.024886	0	0.0995782	0.318977	0.214998
2021-01-05	0	0.0248188	0.209864	0.478622	1.04183	0.298082	0.375418	0.00320469	0.0200142	0	0.178992	0.458719	0.385819	0.210493	0.21147	0	0.456662	0	0.370998	0.217532	0	0.781201	0.0333457	0	0.160365	0.338049	0.278383
2021-01-06	0	0.0594292	0.264384	0.553825	1.33974	0.363599	0.496986	0.00522065	0.0383332	0	0.314897	0.566691	0.516346	0.212818	0.253303	0	0.604391	0	0.424264	0.30612	0	1.04059	0.0446812	0.435377	0.19879	0.413082	0.342187
2021-01-07	0	0.132544	0.338961	0.61916	1.60327	0.443517	0.598255	0.00850478	0.0819985	0	0.550081	0.720174	0.672302	0.23566	0.29685	0	0.70566	0	0.499923	0.399419	0	1.30407	0.05987	0.485558	0.254996	0.50477	0.419038
2021-01-08	0.350124	0.213654	0.432689	0.693971	1.73182	0.594662	0.765325	0.0138548	0.137041	0	0.804451	0.880837	0.866253	0.26874	0.345968	0	0.730277	0	0.525933	0.484667	0	1.46114	0.080222	0.541522	0.340111	0.612129	0.508858
2021-01-09	0.421951	0.241981	0.451599	0.766221	1.76309	0.674749	0.806904	0.0225704	0.153663	0	0.966444	1.02705	0.877554	0.28089	0.362627	0	0.731241	0.196581	0.529201	0.53483	0	1.47336	0.107492	0.603937	0.389818	0.734996	0.572336
2021-01-10	0.508513	0.246236	0.468113	0.809007	1.77717	0.765622	0.823732	0.0367687	0.162548	0	1.06233	1.12799	0.877629	0.293589	0.380624	0	0.731634	0.221141	0.53722	0.566161	0	1.4734	0.144033	0.673545	0.43049	0.761423	0.614443
2021-01-11	0.612833	0.29553	0.560023	0.890717	1.78862	0.868733	0.887799	0.0598985	0.221751	0	1.22962	1.26415	0.960086	0.306862	0.454381	0	0.836838	0.248769	0.682155	0.654493	1.16246	1.49669	0.192995	0.735425	0.482559	0.7888	0.714823
2021-01-12	0.738554	0.433885	0.685492	0.985009	1.7966	1.04422	1.00703	0.0975786	0.313868	0	1.40775	1.40254	1.03834	0.374598	0.542119	0	0.94386	0.279849	0.819166	0.734257	1.23788	1.58727	0.258602	0.802989	0.544561	0.817162	0.821378
2021-01-13	0.890066	0.621681	0.811801	1.11863	2.00091	1.24427	1.11222	0.158962	0.410384	0	1.60595	1.56073	1.26921	0.453046	0.623429	0	1.07957	0.314812	0.976829	0.806513	1.31818	1.81515	0.34651	0.876761	0.626107	0.846543	0.951251
2021-01-14	1.07266	0.82422	0.954026	1.21867	2.28356	1.44654	1.24654	0.258959	0.533674	0	1.76803	1.71739	1.59227	0.510071	0.722039	0	1.18923	0.354143	1.08601	0.878769	1.4037	2.13973	0.464301	0.95731	0.684232	0.930994	1.07866
2021-01-15	1.29271	1.02806	1.08477	1.32701	2.52151	1.64498	1.34321	0.421861	0.635969	0	1.92225	1.86821	1.86671	0.579855	0.822793	0	1.26285	0.398388	1.15608	0.962715	1.49476	2.3679	0.622135	1.04526	0.727161	1.01753	1.20021
2021-01-16	1.40599	1.07316	1.11651	1.3948	2.59367	1.73076	1.35981	0.687239	0.665934	0	2.02713	1.97777	1.9079	0.592299	0.858948	0	1.27795	0.44816	1.20989	1.02765	1.59173	2.38353	0.833621	1.14129	0.775151	1.12469	1.27032
2021-01-17	1.5292	1.10129	1.14095	1.43152	2.63143	1.82102	1.36207	1.11956	0.682212	0	2.04941	2.03516	1.90961	0.620533	0.865483	2.26797	1.27802	0.500313	1.2403	1.0654	1.69498	2.38367	1.117	1.20916	0.799296	1.18947	1.3255
2021-01-18	1.6632	1.19719	1.25745	1.51213	2.69164	1.91598	1.41172	1.22308	0.809489	1.34614	2.2241	2.10076	2.01561	0.650112	0.88032	2.51928	1.33087	0.558535	1.30089	1.21786	1.80494	2.38574	1.22221	1.28106	0.824193	1.25798	1.4428
2021-01-19	1.80894	1.36305	1.37506	1.61204	2.73081	2.04675	1.46892	1.33618	1.00313	1.35267	2.3921	2.15349	2.10271	0.709499	0.884605	2.76613	1.48933	0.623533	1.40237	1.39632	1.89515	2.41191	1.33734	1.35724	0.900437	1.33044	1.55714
2021-01-20	1.96746	1.5461	1.50279	1.70625	2.75467	2.16128	1.53322	1.45973	1.20706	1.39663	2.56146	2.1981	2.16282	0.780544	0.886212	2.96764	1.68365	0.696094	1.49957	1.58006	1.98986	2.46921	1.46331	1.43795	1.043	1.34542	1.67315
2021-01-21	2.13986	1.80734	1.64876	1.78331	2.77918	2.2553	1.64762	1.59471	1.44193	1.44261	2.74196	2.22562	2.19851	0.8916	0.900889	3.20306	1.9603	0.777099	1.60148	1.76661	2.08931	2.53117	1.60114	1.52346	1.19246	1.36057	1.79267
2021-01-22	2.32737	2.06699	1.78764	1.86528	2.78998	2.34755	1.74058	1.74217	1.62144	1.48621	2.87778	2.24762	2.2106	0.998875	0.912084	3.44255	2.19491	0.867531	1.69008	1.95706	2.19372	2.58832	1.75196	1.61405	1.36247	1.37588	1.90224
2021-01-23	2.37453	2.14026	1.81858	1.9136	2.80135	2.40204	1.75983	1.90327	1.67848	1.50773	2.96165	2.25763	2.21067	1.01967	0.919261	3.53961	2.30068	0.968486	1.73078	2.12083	2.30335	2.59943	1.91698	1.71004	1.51355	1.39137	1.96096
2021-01-24	2.42264	2.15675	1.83962	1.94423	2.81062	2.45778	1.77197	2.07926	1.69292	1.52265	2.98533	2.26302	2.21067	1.08389	0.919261	3.63941	2.33665	1.0766	1.74552	2.26263	2.41847	2.60025	2.09755	1.77149	1.58386	1.40704	2.00079
2021-01-25	2.47172	2.25522	1.92965	2.00657	2.81528	2.49762	1.8002	2.17314	1.80892	1.5536	3.01242	2.27114	2.21461	1.15215	0.920815	3.81883	2.3975	1.19678	1.85523	2.40084	2.53933	2.60039	2.17515	1.83516	1.65745	1.42288	2.07107
2021-01-26	2.5218	2.3516	2.02799	2.06714	2.8189	2.53159	1.85619	2.27126	1.95773	1.58503	3.03249	2.27833	2.30755	1.30463	0.923064	4.00639	2.45994	1.33038	2.07004	2.54798	2.64528	2.60429	2.25563	1.90111	1.7801	1.4255	2.15709
2021-01-27	2.57289	2.46692	2.11221	2.12792	2.82242	2.57322	1.90441	2.37381	2.11675	1.67337	3.07586	2.28892	2.45042	1.43491	0.927671	4.14978	2.524	1.4789	2.27128	2.68243	2.75566	2.61704	2.33908	1.96944	1.91077	1.42812	2.24721
2021-01-28	2.62502	2.6055	2.17847	2.18376	2.8265	2.61486	1.98523	2.481	2.30112	1.81939	3.09572	2.29709	2.57615	1.55809	0.92976	4.29413	2.58973	1.64399	2.42852	2.79179	2.87063	2.6422	2.42562	2.04021	2.02963	1.43074	2.33691
2021-01-29	2.6782	2.71388	2.23642	2.24318	2.84394	2.63541	2.07729	2.59302	2.4378	2.05812	3.12715	2.30558	2.68713	1.67372	0.932759	4.42802	2.65717	1.82751	2.50179	2.89937	2.99041	2.66856	2.51536	2.11354	2.12734	1.43338	2.41224
2021-01-30	2.70674	2.72817	2.24333	2.28445	2.8628	2.65612	2.09736	2.71009	2.48097	2.30435	3.1397	2.31254	2.69438	1.69372	0.933456	4.53226	2.72637	2.03152	2.53579	2.98389	3.11518	2.66909	2.60842	2.1895	2.24091	1.43601	2.46123
2021-01-31	2.73559	2.73376	2.25002	2.31518	2.88198	2.677	2.11887	2.83246	2.48871	2.46905	3.14407	2.31695	2.69471	1.73919	0.934098	4.61364	2.76191	2.16508	2.58319	3.05775	3.24516	2.66914	2.70493	2.2372	2.31141	1.43866	2.49661
2021-02-01	2.76474	2.76848	2.28716	2.3847	2.89428	2.68377	2.17313	2.88673	2.56746	2.52369	3.16438	2.32417	2.7336	1.78588	0.935277	4.75218	2.95238	2.30741	2.64197	3.12528	3.38056	2.67025	2.75905	2.28595	2.38412	1.4413	2.55167
2021-02-02	2.7942	2.85731	2.32589	2.46286	2.92543	2.70787	2.26707	2.94205	2.67464	2.5666	3.18088	2.33493	2.7949	1.87882	0.943258	4.91397	2.96822	2.45911	2.78658	3.18931	3.49972	2.67116	2.81426	2.33576	2.52193	1.44418	2.62178
2021-02-03	2.82397	2.94604	2.36717	2.53995	2.94839	2.73658	2.39234	2.99842	2.78182	2.59168	3.20877	2.35003	2.85688	1.98515	0.956917	5.08099	3.0043	2.62078	2.95565	3.24051	3.62307	2.68006	2.87057	2.38665	2.66233	1.44706	2.69521
2021-02-04	2.85406	3.03293	2.41293	2.614	2.97043	2.79227	2.54651	3.05588	2.90348	2.74575	3.23723	2.37263	2.91219	2.08896	0.96479	5.23542	3.04505	2.79307	3.09874	3.2881	3.75078	2.7094	2.928	2.43865	2.80847	1.46002	2.77562
2021-02-05	2.88447	3.10337	2.46399	2.69673	2.99603	2.80177	2.6634	3.11444	3.00464	2.9002	3.30504	2.40248	2.94695	2.17796	0.973789	5.44119	3.09644	2.97669	3.15643	3.33832	3.88299	2.72687	2.98659	2.49179	2.95486	1.46801	2.84411
2021-02-06	2.92807	3.1142	2.472	2.7511	3.01204	2.81131	2.69411	3.17412	3.03895	2.97254	3.3229	2.42688	2.94956	2.19671	0.9747	5.58748	3.15388	3.17239	3.17695	3.38435	4.01986	2.72821	3.04635	2.54608	3.06725	1.47604	2.88717
2021-02-07	2.97232	3.11714	2.47994	2.78484	3.04128	2.82088	2.69486	3.23494	3.04662	3.00018	3.32944	2.4427	2.94959	2.20841	0.975182	5.68475	3.16446	3.28165	3.19129	3.42872	4.16155	2.72821	3.1073	2.64249	3.1374	1.48411	2.91386
2021-02-08	3.01725	3.13788	2.51813	2.84807	3.08087	2.84191	2.7701	3.32793	3.11604	3.02461	3.35274	2.48737	2.95762	2.22018	0.989269	5.85836	3.19112	3.39467	3.30228	3.45426	4.30824	2.74741	3.1661	2.74256	3.20914	1.49223	2.97126
2021-02-09	3.06285	3.20906	2.56576	2.9199	3.13786	2.87423	2.94192	3.4236	3.21391	3.03739	3.43804	2.54467	2.9977	2.24192	0.997036	6.04573	3.2145	3.51159	3.41712	3.485	4.40493	2.75164	3.22601	2.84641	3.32946	1.5004	3.04149
2021-02-10	3.10914	3.26613	2.61722	3.01265	3.19213	2.94625	3.13737	3.52202	3.31915	3.05812	3.61498	2.61948	3.1657	2.37203	1.02103	6.13641	3.25963	3.63253	3.57432	3.50856	4.5038	2.87162	3.28705	2.95419	3.40778	1.54308	3.12928
2021-02-11	3.15613	3.33842	2.67636	3.10287	3.28779	3.04322	3.34534	3.62326	3.44851	3.22237	3.73896	2.71128	3.45534	2.54185	1.08076	6.30188	3.30308	3.75764	3.73874	3.52835	4.60488	3.20423	3.34925	3.06606	3.47902	1.58698	3.23156
2021-02-12	3.20383	3.39749	2.74005	3.19856	3.4886	3.09162	3.46094	3.72742	3.56609	3.43304	3.82701	2.80907	3.69119	2.66645	1.14444	6.53652	3.37756	3.88706	3.82597	3.54977	4.70824	3.5376	3.41263	3.18216	3.53638	1.60534	3.32381
2021-02-13	3.29613	3.40307	2.75514	3.27252	3.59584	3.14079	3.4709	3.83457	3.59922	3.47916	3.85117	2.88553	3.70792	2.71922	1.15682	6.69909	3.47554	4.02094	3.87978	3.57076	4.81391	3.57181	3.4772	3.30266	3.58182	1.62391	3.38308
2021-02-14	3.39108	3.40433	2.76452	3.31977	3.6979	3.19074	3.47105	3.9448	3.60673	3.49067	3.90519	2.93097	3.70792	2.78136	1.1573	6.85449	3.55561	4.15837	3.9058	3.58795	4.92196	3.57263	3.543	3.41722	3.65148	1.6427	3.42596
2021-02-15	3.48877	3.42323	2.82418	3.40342	3.92182	3.26791	3.51769	4.12068	3.66317	3.54943	3.94443	3.02533	3.85514	2.84493	1.1964	7.08099	3.59544	4.3005	3.97098	3.64184	5.03243	3.57628	3.63094	3.53576	3.72248	1.6617	3.50403
2021-02-16	3.58928	3.46189	2.90551	3.49685	4.13684	3.36136	3.65571	4.3044	3.73785	3.62177	4.05767	3.1335	3.86678	3.09224	1.26743	7.33695	3.64638	4.44749	4.07106	3.69794	5.12717	3.62703	3.72106	3.65841	3.83617	1.80666	3.59829
2021-02-17	3.69268	3.52512	2.99599	3.61063	4.30721	3.50452	3.9322	4.49631	3.81272	3.78882	4.25304	3.25136	4.02853	3.24709	1.36593	7.58516	3.74977	4.5995	4.26154	3.79821	5.2237	3.86507	3.81342	3.78532	3.98207	1.96427	3.72074
2021-02-18	3.79905	3.61746	3.11095	3.72012	4.49779	3.77576	4.33086	4.69678	3.91615	4.067	4.4227	3.38801	4.27059	3.44369	1.4467	7.8479	3.89157	4.75671	4.4742	3.89662	5.32204	4.26589	3.90808	3.91662	4.14747	2.13563	3.8721
2021-02-19	3.90849	3.7736	3.2216	3.84308	4.72797	3.86512	4.6155	4.90618	4.01261	4.43535	4.61103	3.53189	4.53789	3.61933	1.51778	8.18272	4.15937	4.9193	4.6137	3.98805	5.42224	4.56299	4.00508	4.05248	4.33019	2.25477	4.00697
2021-02-20	4.05891	3.81231	3.24034	3.93392	4.89876	3.95659	4.65979	5.12493	4.04015	4.62453	4.72913	3.65462	4.57321	3.66533	1.55742	8.35478	4.40349	5.08744	4.68855	4.07833	5.52432	4.68446	4.10449	4.19306	4.49188	2.38057	4.10284
2021-02-21	4.21511	3.82929	3.25094	4.00273	5.07562	4.05023	4.69843	5.35342	4.04506	4.70676	4.75145	3.73579	4.57332	3.69873	1.60113	8.50378	4.5563	5.26113	4.72311	4.1546	5.62833	4.68446	4.20637	4.42777	4.50938	2.51338	4.17185
2021-02-22	4.37733	3.91474	3.34537	4.11993	5.29947	4.18628	4.85644	5.56876	4.10063	4.74453	4.8305	3.90283	4.71809	3.73243	1.69561	8.75295	4.61736	5.44075	4.82751	4.24008	5.73429	4.70731	4.33252	4.67563	4.69417	2.6536	4.28904
2021-02-23	4.54579	4.01878	3.46626	4.25106	5.53883	4.41435	5.14206	5.79277	4.18035	4.88889	5.09847	4.07104	4.99962	3.86208	1.82374	9.10909	4.73849	5.62651	5.00229	4.33111	5.85971	4.78063	4.46246	4.93736	4.87089	2.8595	4.43911
2021-02-24	4.72073	4.14802	3.59573	4.39132	5.76628	4.71573	5.16704	6.02579	4.26929	5.27335	5.43837	4.26082	5.40262	3.98447	2.05422	9.5061	4.97648	5.81861	5.18339	4.42645	5.98787	5.10876	4.59629	5.26414	5.03831	3.08137	4.61562
2021-02-25	4.9024	4.3452	3.76342	4.54742	6.012	5.05261	5.44806	6.26819	4.4184	5.41078	5.80126	4.45411	5.80941	4.11113	2.27758	9.73629	5.25295	6.01727	5.3687	4.51671	6.11884	5.62846	4.73414	5.61254	5.20733	3.326	4.80987
2021-02-26	5.09107	4.56374	3.91432	4.72212	6.61581	5.19527	5.83887	6.52033	4.58661	5.85003	6.12388	4.65913	6.14463	4.22171	2.45531	9.88975	5.66204	6.22271	5.56064	4.60928	6.25266	5.97795	4.87612	5.98401	5.3649	3.42741	5.00424
2021-02-27	5.30627	4.59555	3.94237	4.85143	6.72594	5.34196	5.91697	6.78262	4.66386	7.03416	6.30422	4.84996	6.17366	4.26912	2.48713	9.91785	6.01045	6.43517	5.62358	4.68809	6.38942	6.02221	5.02236	6.16914	5.51719	3.53191	5.15717
2021-02-28	5.53057	4.601	3.96436	4.94607	6.90666	5.49279	5.93086	7.05545	4.67305	7.11268	6.35324	4.96638	6.19061	4.31316	2.49446	9.99341	6.23419	6.59686	5.68724	4.74361	6.52917	6.02221	5.17298	6.36001	5.62169	3.63959	5.25073
2021-03-01	5.76435	4.69594	4.14713	5.12419	7.23412	5.65199	6.11528	7.31092	4.77065	7.49081	6.46533	5.15136	6.46695	4.35765	2.57765	10.2426	6.36267	6.76262	5.7955	4.90578	6.67197	6.077	5.36048	6.55678	5.72816	3.75056	5.40979
2021-03-02	6.00802	4.84274	4.40101	5.32438	7.51468	5.9307	6.33887	7.57565	4.92092	7.86822	6.70958	5.36954	6.79254	4.48635	2.67856	10.5369	6.5083	6.93254	5.98759	5.10034	6.83792	6.18187	5.55478	6.75964	5.95653	3.97322	5.61709
2021-03-03	6.26198	5.0522	4.68968	5.5363	7.73474	6.24701	6.55831	7.84995	5.09361	8.15266	6.96813	5.61107	7.15572	4.63191	2.89105	10.9523	6.64655	7.10673	6.18604	5.29932	7.00799	6.49851	5.75613	6.96878	6.20223	4.20909	5.84078
2021-03-04	6.52668	5.40836	5.00009	5.75395	8.02981	6.69393	6.94566	8.13419	5.3362	8.95722	7.34407	5.86208	7.53827	4.84016	3.20761	11.4148	6.8754	7.2853	6.41567	5.48955	7.1823	6.82255	5.96477	7.18438	6.4523	4.45897	6.11615
2021-03-05	6.80257	5.74041	5.26906	6.00242	8.30801	6.83335	7.36582	8.42872	5.63412	9.85552	7.71414	6.11796	7.88624	5.03722	3.46017	11.838	7.24166	7.46836	6.54851	5.69061	7.36094	7.0438	6.18097	7.40666	6.72927	4.57767	6.36861
2021-03-06	7.11661	5.80751	5.38244	6.18615	8.55309	6.97567	7.63635	8.73392	5.94249	10.1867	7.92277	6.34892	7.90427	5.13457	3.50264	12.2997	7.54892	7.65602	6.6841	5.89965	7.54402	7.10941	6.40501	7.63581	6.99456	4.69953	6.57787
2021-03-07	7.44516	5.81947	5.49013	6.32247	8.75277	7.12095	7.71136	9.05017	6.12231	10.4079	7.95331	6.48608	7.90438	5.18528	3.50735	12.5948	7.67681	7.8106	6.74167	6.09478	7.73166	7.10951	6.63717	7.87205	7.12945	4.82463	6.72272
2021-03-08	7.78887	5.95358	5.76754	6.54475	8.91308	7.35137	7.96913	9.33862	6.28116	10.868	8.08709	6.70939	8.20157	5.23649	3.5974	13.0973	7.73725	7.96831	6.79973	6.29493	7.92396	7.17739	6.86402	8.04443	7.26694	4.95306	6.91681
2021-03-09	8.14845	6.14087	6.1067	6.78086	9.09619	7.57653	8.27362	9.63627	6.53684	11.4986	8.36432	6.95232	8.59394	5.44002	3.72327	13.6258	7.82393	8.12921	6.98916	6.51606	8.17893	7.35509	7.09862	8.22059	7.52632	5.13431	7.15841
2021-03-10	8.52463	6.37507	6.49212	7.04611	9.29873	7.84861	8.57561	9.9434	6.80219	11.9321	8.6398	7.21996	9.08169	5.78043	3.85536	14.0913	7.91331	8.29335	7.24146	6.73752	8.4421	7.58567	7.34124	8.4006	7.7842	5.32219	7.42106
2021-03-11	8.91818	6.75759	6.9104	7.3135	9.37367	8.06398	9.19213	10.2603	7.16227	12.7653	9.01043	7.49407	9.09879	6.23253	3.99827	14.7406	8.05768	8.46081	7.50286	6.9449	8.71373	7.88729	7.59215	8.58456	8.02026	5.51695	7.70709
2021-03-12	9.32989	7.02999	7.27186	7.61954	9.42867	8.15944	9.62429	10.5873	7.59945	13.4253	9.35806	7.74614	9.49484	6.65313	4.26619	15.266	8.26243	8.63164	7.65075	7.14757	8.99411	8.29543	7.85163	8.77254	8.2458	5.71883	7.98274
2021-03-13	9.60641	7.09745	7.43141	7.8471	9.5045	8.25604	10.0335	10.9248	7.94259	13.6936	9.52455	7.96003	9.53335	6.85004	4.31638	15.6896	8.46128	8.80593	7.7117	7.34645	9.28351	8.60543	8.11999	8.96464	8.46035	5.8949	8.1887
2021-03-14	9.89112	7.09981	7.54442	8.00774	9.52493	8.35378	10.4308	11.273	8.03652	13.8527	9.53217	8.08045	9.53443	6.95912	4.32051	16.0184	8.5688	8.87649	7.73773	7.52275	9.58221	8.60548	8.39752	9.16095	8.46152	6.07639	8.30661
2021-03-15	10.1843	7.32624	7.80921	8.23383	9.57181	8.45268	10.6836	11.5733	8.27173	13.9823	9.58533	8.25486	9.79117	7.06994	4.51864	16.5852	8.69027	8.94761	7.7963	7.73096	9.89053	8.67003	8.55263	9.36155	8.46269	6.26347	8.47999
2021-03-16	10.4861	7.69429	8.17191	8.36641	9.68513	8.58629	10.9661	11.8816	8.48162	14.504	9.76461	8.36785	9.99791	7.49794	4.52346	17.4389	8.9062	9.0193	7.89651	7.96255	10.1638	8.68346	8.71061	9.56655	8.63891	6.45632	8.65436
2021-03-17	10.7969	8.0306	8.52147	8.51506	9.86476	8.66927	11.356	12.1981	8.7047	14.9645	9.86292	8.50865	10.0954	7.91098	4.52823	17.8744	8.92153	9.09157	8.13392	8.17681	10.4447	8.7052	8.87151	9.77603	8.82907	6.65509	8.83616
2021-03-18	11.1169	8.53719	8.87588	8.65601	10.1099	8.78496	11.8567	12.523	8.95353	15.3366	10.0982	8.64864	10.1983	8.32874	4.53032	18.5443	9.04493	9.16441	8.36831	8.4022	10.7333	8.78597	9.03538	9.99011	9.01834	6.85999	9.03305
2021-03-19	11.4463	8.96069	9.19776	8.84829	10.2412	8.84032	12.3429	12.8566	9.29457	15.7808	10.3061	8.81071	10.3154	8.71877	4.55672	18.8072	9.16217	9.23784	8.50259	8.6254	11.0299	8.92942	9.20227	10.2089	9.22542	7.0712	9.23932
2021-03-20	11.6784	9.14244	9.33934	9.04793	10.2917	8.89603	12.5105	13.199	9.54171	16.226	10.4112	8.99986	10.3335	8.88181	4.57981	19.2308	9.3282	9.31186	8.55623	8.86681	11.3347	9.12503	9.37225	10.4324	9.42116	7.2529	9.41467
2021-03-21	11.9152	9.14716	9.40877	9.19884	10.3757	8.95208	12.6103	13.5506	9.61573	16.4996	10.4841	9.14146	10.3341	8.96218	4.58195	19.6572	9.42807	9.46951	8.57862	9.0846	11.6479	9.12507	9.54537	10.5858	9.52146	7.43927	9.53225
2021-03-22	12.1568	9.38553	9.63796	9.42918	10.445	9.0085	12.7575	13.8164	9.86781	16.9858	10.6327	9.35793	10.5906	9.04328	4.71484	20.4633	9.50444	9.62983	8.70302	9.20941	11.9698	9.17939	9.71453	10.7413	9.62283	7.63043	9.72427
2021-03-23	12.4032	9.75133	9.8867	9.68842	10.5472	9.0974	12.9647	14.0875	10.2391	17.6052	10.8847	9.61563	10.8599	9.34274	4.99305	21.2242	9.60371	9.79286	8.95793	9.36992	12.2114	9.37186	9.8867	10.8992	9.82253	7.77607	9.97386
2021-03-24	12.6547	10.194	10.1375	9.98754	10.7124	9.29263	13.3605	14.3638	10.62	18.1388	11.1581	9.90061	11.3126	9.61289	5.28894	21.9297	9.80274	9.95865	9.32404	9.53093	12.4578	9.72674	10.0619	11.0594	9.98523	7.9245	10.2627
2021-03-25	12.9113	10.7057	10.3832	10.2888	10.8427	9.51442	14.0007	14.6456	11.1268	18.7204	11.5767	10.2109	11.6893	9.89408	5.54283	22.7032	10.1852	10.1273	9.6637	9.68865	12.7093	10.3007	10.2402	11.222	9.98635	8.07575	10.5812
2021-03-26	13.173	11.1422	10.6149	10.6302	10.9465	9.75828	14.4392	14.9328	11.6589	19.4166	11.9719	10.5331	12.0541	10.1915	5.72157	23.6045	10.8434	10.2987	10.0157	9.8266	12.9658	10.9644	10.4217	11.3869	10.0889	8.22989	10.9237
2021-03-27	13.3896	11.3049	10.6938	10.8922	11.1149	10.0394	14.5999	15.2258	11.9485	19.7578	12.2074	10.8216	12.1673	10.3728	5.7363	24.4245	11.1213	10.4731	10.1528	9.96698	13.2275	11.2918	10.6064	11.5543	10.18	8.38441	11.1607
2021-03-28	13.6096	11.3188	10.7455	11.0632	11.297	10.3286	14.6366	15.5244	12.0364	19.9327	12.4564	11.0252	12.1712	10.5883	5.73839	25.063	11.73	10.7364	10.2917	10.0956	13.4945	11.3524	10.7944	11.7241	10.2335	8.54183	11.3384
2021-03-29	13.8334	11.4797	10.9242	11.3226	11.6001	10.6262	14.7831	15.8447	12.3374	20.3979	12.7104	11.3204	12.3878	10.8084	5.83138	25.9196	12.0455	11.0063	10.5179	10.2193	13.7669	11.4067	11.0498	11.8964	10.2873	8.83447	11.6003
2021-03-30	14.0607	11.7098	11.1546	11.6051	11.9652	10.8942	14.9783	16.1716	12.7607	20.8739	13.0279	11.6427	12.639	11.1704	6.06379	26.7731	12.2513	11.2831	10.749	10.3617	14.0376	11.7789	11.3113	12.0713	10.4203	9.13714	11.8946
2021-03-31	14.2919	12.3454	11.3705	11.8863	12.1866	11.3682	15.3148	16.5053	13.1506	21.444	13.4231	12.0015	13.1395	11.5232	6.30986	27.67	12.5203	11.5668	11.1948	10.492	14.3137	12.4253	11.579	12.2487	10.5357	9.45018	12.2449
2021-04-01	14.5268	13.0105	11.61	12.1691	12.2585	11.8625	15.9174	16.8458	13.6183	22.3858	13.8271	12.3303	13.7221	11.9496	6.49611	28.6681	12.6576	11.8576	11.6532	10.6239	14.5951	13.2336	11.853	12.4288	10.7453	9.91063	12.6175
2021-04-02	14.7655	13.5647	11.6752	12.3575	12.3421	12.0348	16.1855	17.1934	14.0355	23.2063	13.9784	12.6693	14.2008	12.3505	6.52798	29.4404	13.0632	12.1557	12.0243	10.7548	14.8821	13.7214	12.1335	12.6114	10.9499	10.276	12.9132
2021-04-03	15.0865	13.7343	11.7092	12.5576	12.5472	12.2097	16.7737	17.5481	14.2447	24.0031	14.0391	12.9511	14.5004	12.7721	6.7064	29.9287	13.2469	12.4614	12.0781	10.8849	15.1748	13.8706	12.4206	12.7968	11.2954	10.3566	13.1301
2021-04-04	15.4143	13.7359	11.7329	12.728	12.7452	12.4044	17.0762	17.9102	14.3134	24.5256	14.1079	13.0769	14.59	12.9726	6.79397	30.3561	13.3532	12.8506	12.1321	10.9919	15.4732	13.9473	12.7145	13.0541	11.5399	10.4378	13.2852
2021-04-05	15.7494	13.8427	11.7556	12.9402	12.9547	12.6021	17.2653	18.3127	14.4072	25.2468	14.3484	13.2982	14.7267	13.1763	6.9484	30.8206	13.4104	13.252	12.1474	11.1022	15.7775	13.9473	13.0401	13.3167	11.7897	10.4544	13.4718
2021-04-06	16.0917	14.1701	11.9068	13.2735	13.2274	13.0895	17.452	18.7243	14.7292	26.3308	14.7168	13.6476	15.1632	13.6024	7.21241	31.3716	13.6732	13.6659	12.5613	11.227	16.0193	14.0661	13.374	13.5844	12.2454	10.4709	13.8319
2021-04-07	16.4414	14.5008	12.126	13.9567	13.5102	13.7255	17.8212	19.1452	15.1151	27.0712	15.1219	14.054	15.5975	13.9745	7.68388	31.8721	14.0335	14.0928	12.9894	11.3572	16.2648	14.362	13.7164	13.8576	12.6596	10.5987	14.2937
2021-04-08	16.7987	15.4539	12.4879	14.6873	13.7449	14.5279	18.6989	19.5755	15.6159	27.9122	15.5372	14.4697	16.412	14.3461	8.05015	32.3833	14.5391	14.533	13.671	11.4903	16.5142	15.072	14.0676	14.2305	13.0555	10.8017	14.8549
2021-04-09	17.1638	16.4848	12.8572	15.3368	14.0257	15.3165	19.4209	20.0155	16.2241	28.6578	15.7614	14.8921	17.5247	14.7678	8.30469	33.0004	15.0848	14.9869	14.1424	11.6081	16.7673	15.965	14.4278	14.6134	13.4418	11.2396	15.4023
2021-04-10	17.5728	17.0434	13.0023	15.704	14.3115	15.6765	19.5132	20.4653	16.5394	29.4358	15.8188	15.3115	18.0996	15.1306	8.39141	33.2645	15.6452	15.455	14.63	11.7626	17.0243	16.4019	14.7972	14.8332	13.8418	11.6012	15.782
2021-04-11	17.9916	17.0756	13.0937	15.959	14.566	16.045	19.5347	20.9253	16.6225	30.1052	15.9749	15.5785	18.1626	15.4379	8.39687	33.5666	15.7514	15.9908	14.7659	11.91	17.2852	16.4803	15.1761	15.0562	14.057	11.7015	16.0178
2021-04-12	18.4203	17.42	13.451	16.3679	16.1689	16.4221	19.6454	21.4156	16.974	30.8241	16.2056	15.9195	18.471	15.7514	8.52435	33.9754	15.9427	16.5451	15.0032	12.1188	17.5502	16.5601	15.6922	15.2826	14.2755	11.8536	16.3905
2021-04-13	18.8593	17.9746	13.7895	16.9692	16.4856	16.9805	19.8176	21.9174	17.4328	31.5235	16.6138	16.2889	19.0627	16.3149	8.72157	34.546	16.236	17.1186	15.4321	12.3602	17.725	16.7089	16.2258	15.5124	14.7039	12.0442	16.8582
2021-04-14	19.3087	18.6321	14.1522	17.7965	16.6818	17.6508	20.2208	22.431	17.8695	32.0837	17.1578	16.6907	19.8141	16.8816	9.0489	35.0965	16.6534	17.712	15.9573	12.6181	17.9016	17.0861	16.7776	15.7457	15.1345	12.2556	17.3991
2021-04-15	19.7688	19.367	14.5982	18.5266	16.9436	18.4651	20.9232	22.9566	18.3693	32.6333	17.7191	17.1118	20.486	17.3967	9.33338	35.6495	17.1713	18.326	16.5005	12.8784	18.0799	17.543	17.3482	15.9825	15.6215	12.7246	17.9638
2021-04-16	20.2399	20.0292	15.0152	19.1519	17.241	19.2577	21.5436	23.4945	18.8723	33.1923	18.037	17.579	21.0657	17.949	9.78599	36.287	17.7566	18.9613	16.7983	13.1494	18.2601	17.9475	17.9381	16.2228	16.1158	13.2174	18.4911
2021-04-17	20.675	20.4808	15.1711	19.5215	17.5623	19.5662	21.6435	24.045	19.1521	33.7609	18.0584	18.0373	21.1519	18.607	10.1163	36.9093	18.2271	19.6186	17.1015	13.4375	18.442	18.0681	18.5481	16.6336	16.601	13.5376	18.8597
2021-04-18	21.1195	20.5331	15.2923	19.7967	17.8102	19.8797	21.7171	24.6084	19.2286	33.9046	18.1935	18.3491	21.155	18.6967	10.1663	37.1213	19.3472	20.0359	17.4101	13.6889	18.6257	18.1296	19.1789	17.0548	16.8521	13.5701	19.1331
2021-04-19	21.5736	21.0234	15.7024	20.2046	18.2349	20.1982	21.8106	25.0742	19.5335	34.4301	18.496	18.7204	21.3356	18.7868	10.3443	37.7971	20.1367	20.4622	17.7243	13.9454	18.8112	18.242	19.6988	17.4867	17.107	13.6457	19.4995
2021-04-20	22.0374	21.4307	16.0995	20.8005	18.6116	20.5131	21.9568	25.5487	19.9107	34.9132	19.032	19.1132	21.7341	18.9517	10.637	38.4856	20.3452	20.8975	18.1726	14.2677	19.0347	18.4932	20.2328	18.0121	17.6132	13.8464	19.9263
2021-04-21	22.5112	22.1857	16.5449	21.5753	18.9974	21.1491	22.2801	26.0322	20.2861	35.493	19.6664	19.5363	22.2505	19.398	11.0246	39.1126	20.6327	21.3421	18.7299	14.5999	19.2608	18.8659	20.7812	18.4774	18.0894	14.1676	20.4545
2021-04-22	22.9952	22.9668	17.0534	22.2591	19.4813	21.6962	22.899	26.5248	20.7123	36.4209	20.341	19.975	22.8356	19.8077	11.4216	39.7138	20.9276	21.7962	19.3431	14.9112	19.4896	19.2578	21.3446	19.0556	18.5583	14.5522	20.9845
2021-04-23	23.4896	23.5276	17.5197	22.8416	19.8608	22.2608	23.3285	27.0268	21.1543	37.1252	20.8165	20.4329	23.4525	20.248	11.8922	40.4881	21.2077	22.2599	19.9132	15.2301	19.7211	19.7817	21.9232	19.6519	19.0089	14.9888	21.485
2021-04-24	23.9239	23.9126	17.6864	23.208	20.1157	22.6748	23.3938	27.5383	21.4367	37.2661	21.012	20.8859	23.6004	20.5719	12.1902	41.0744	21.5974	22.7335	20.2271	15.5543	19.9554	19.9015	22.5175	20.1873	19.3285	15.2163	21.8425
2021-04-25	24.3662	23.9679	17.8236	23.4873	20.3759	23.0964	23.485	28.0595	21.5397	37.4075	21.3244	21.252	23.6105	20.5722	12.2634	41.1922	21.9055	23.1983	20.5459	15.837	20.1924	19.9332	23.1279	20.7372	19.461	15.3667	22.1255
2021-04-26	24.8167	24.4551	18.2863	23.9167	20.9152	23.5616	23.5946	28.541	21.8673	38.1946	21.8445	21.6887	23.7936	20.7744	12.4067	41.8855	22.2192	23.6725	20.9483	16.1229	20.4323	19.9514	23.6184	21.3022	19.5944	15.4131	22.5315
2021-04-27	25.2755	24.7883	18.7431	24.7466	21.3694	24.0905	23.8574	29.0307	22.2892	39.1754	22.3667	22.1248	24.2345	20.9025	12.6597	42.5193	22.6153	24.1565	21.3586	16.4115	20.7334	19.9736	24.1193	21.8825	19.9004	15.6692	23.0467
2021-04-28	25.7428	25.4749	19.2912	25.9382	21.7826	24.6445	24.3589	29.5289	22.7333	40.1719	23.0026	22.5732	24.7501	21.4956	13.2594	43.106	23.0007	24.6504	21.7717	16.6913	21.0389	20.1273	24.6308	22.4786	20.2429	15.8933	23.6563
2021-04-29	26.2187	26.2339	19.9031	26.9113	22.226	25.1648	24.9789	30.0356	23.2628	40.6216	23.7274	23.1641	25.2314	22.1323	13.8159	43.7531	23.5309	25.1543	22.7475	16.9587	21.349	20.4171	25.1532	23.091	20.5568	16.7274	24.304
2021-04-30	26.7035	26.7573	20.4839	27.7096	22.4569	25.4697	25.4029	30.551	23.8147	41.7591	24.06	23.7277	25.6526	22.7448	14.2974	44.3344	24.1463	25.6686	23.1663	17.2262	21.6636	20.7229	25.6866	23.7201	20.7657	17.2104	24.8442
2021-05-01	27.2058	27.1016	20.6647	28.0233	22.5828	25.7783	25.4746	31.0752	24.0633	42.1853	24.3097	24.1997	25.902	23.3857	14.6371	44.8578	24.8276	26.1934	23.5927	17.4009	21.9828	20.7649	26.2314	24.3663	20.9324	17.3228	25.192
2021-05-02	27.7176	27.1332	20.8415	28.2614	22.8683	26.0905	25.5924	31.6084	24.1992	42.2782	24.5959	24.6189	25.9031	23.6752	14.7222	45.1837	25.2413	26.6436	23.726	17.4963	22.3068	20.827	26.7877	25.0912	21.0315	17.3493	25.4458
2021-05-03	28.239	27.7073	21.4688	28.6647	23.2192	26.4866	25.7678	32.1136	24.6275	42.5517	25.1306	25.1025	26.2533	23.9683	14.8327	45.9248	25.6431	27.1016	23.8601	17.6198	22.6355	21.0726	27.2452	25.8377	21.1311	17.563	25.8309
2021-05-04	28.7703	28.2913	22.0895	29.4828	23.6932	27.1393	26.1421	32.6269	25.0954	42.8029	25.7759	25.6261	26.6682	24.5582	15.3003	46.7163	26.149	27.5674	24.4305	17.7904	23.0171	21.4182	27.7106	26.6065	21.3548	17.9965	26.3883
2021-05-05	29.3115	29.0206	22.7722	30.5819	24.1532	27.7388	26.6902	33.1484	25.5805	43.1074	26.5262	26.191	27.1362	25.2718	15.8164	47.8004	26.7411	28.0412	25.0146	17.9917	23.4052	21.9084	28.1839	27.3981	21.914	18.6396	27.027
2021-05-06	29.8629	29.7858	23.5224	31.5046	24.5228	28.3912	27.3398	33.6782	26.1431	43.6351	27.3425	26.7685	27.6955	26.0514	16.5426	48.7865	27.2186	28.5232	25.7576	18.2079	23.7998	22.6636	28.6652	28.2132	22.5048	19.5242	27.6768
2021-05-07	30.4247	30.6568	24.2434	32.2909	24.8056	28.7613	27.8132	34.2165	26.6958	44.2366	27.8564	27.3596	28.4053	26.7244	17.1791	49.5317	27.7077	29.0135	26.4252	18.4078	24.201	23.3177	29.1548	29.0531	23.0598	20.4652	28.263
2021-05-08	30.9096	31.3539	24.5189	32.6175	24.9688	29.1364	28.0441	34.7634	27.0252	44.5149	28.2511	27.9021	28.9306	27.5875	17.7183	49.9479	28.1742	29.5122	26.9476	18.6741	24.609	23.584	29.6528	29.918	23.6271	21.2566	28.6795
2021-05-09	31.4022	31.4232	24.7449	32.8381	25.2424	29.5162	28.1321	35.3191	27.2175	44.6928	28.8327	28.3276	29.1939	27.9247	17.7901	50.1387	28.8488	30.0567	27.1475	18.9309	25.0239	23.6637	30.1593	30.8086	23.8999	21.543	28.9845
2021-05-10	31.9026	32.1063	25.4238	33.3166	25.6986	30.0115	28.2973	35.7292	27.6821	45.1112	29.5163	28.8145	29.7754	28.2661	18.0593	51.4166	29.425	30.6112	27.518	19.155	25.4458	23.7758	30.5363	31.7257	24.176	21.9245	29.4492
2021-05-11	32.411	32.6159	26.1339	34.2758	26.2084	30.6306	28.5795	36.1441	28.2809	45.4971	30.1472	29.316	30.3621	28.873	18.7502	51.9508	30.0039	31.1759	28.0709	19.3587	25.8586	24.1742	30.918	32.7208	24.7027	22.5188	30.0634
2021-05-12	32.9275	33.1787	26.8794	35.5379	26.6582	31.1381	29.0319	36.5639	28.9246	45.8864	30.8723	29.8563	31.051	29.5551	19.5977	52.7078	30.5276	31.7511	28.7274	19.561	26.278	24.9737	31.3046	34.0706	25.2163	23.2545	30.7525
2021-05-13	33.4523	33.5129	27.6632	35.8618	26.9968	31.8991	29.4705	36.9885	29.4266	46.5385	31.6436	30.4302	31.6684	30.2019	20.4011	53.486	31.0516	32.3369	29.3993	19.7667	26.7043	25.9139	31.6959	34.8995	25.7156	24.0142	31.2734
2021-05-14	33.9854	33.8796	28.405	36.5003	27.3513	32.1885	29.932	37.418	30.1	47.2763	32.2228	31.0149	32.2845	30.8799	21.033	54.279	31.5718	32.9335	29.9742	20.0017	27.1375	26.7535	32.0922	35.7486	26.2121	24.7353	31.824
2021-05-15	34.5334	34.1646	28.7032	36.7859	27.6166	32.4805	30.1683	37.8525	30.656	47.7469	32.6878	31.6176	32.4001	31.4396	21.4508	54.8787	31.8044	33.5411	30.3995	20.2733	27.5777	27.0874	32.4933	36.0453	26.733	25.4611	32.2459
2021-05-16	35.0903	34.1856	28.9439	36.9834	27.9597	32.7752	30.2387	38.2921	30.9566	48.1547	33.3999	32.0704	32.411	31.8533	21.6671	55.1046	31.8636	33.9498	30.576	20.4951	28.025	27.0962	32.8996	36.3444	27.0425	25.5096	32.5353
2021-05-17	35.6561	34.9323	29.6203	37.4132	28.4931	33.1497	30.6829	38.7422	31.5143	48.9403	34.1856	32.5235	32.8116	32.2724	22.0486	55.553	32.4557	34.3636	30.8612	20.6754	28.4796	27.2674	33.2395	37.3054	27.3555	25.7746	32.986
2021-05-18	36.2311	35.8182	30.2916	38.0417	29.0018	33.6746	31.1247	39.1976	32.1964	49.7292	34.9324	32.9915	33.2121	33.0005	22.6127	56.1626	32.9255	34.7824	31.4014	20.8532	28.8591	27.7663	33.5829	37.9479	28.0135	26.4134	33.5469
2021-05-19	36.8153	36.4947	31.0143	38.7307	29.5478	34.3347	31.5187	39.6584	32.8894	50.1299	35.719	33.5003	33.8193	33.5985	23.1221	56.8064	33.4756	35.2063	32.0566	21.0228	29.2437	28.5333	33.9298	38.8212	28.6785	27.1743	34.145
2021-05-20	37.4089	37.0945	31.7182	39.289	30.1064	34.9719	31.92	40.1245	33.6419	50.8489	36.5366	34.0174	34.4076	34.0298	23.5439	57.4594	33.9944	35.6354	32.7254	21.1705	29.6335	29.6705	34.2804	39.2947	29.3585	27.762	34.73
2021-05-21	38.0122	37.701	32.3603	39.7889	30.7129	35.2283	32.4191	40.5962	34.368	51.5802	37.1405	34.5632	34.8009	34.4134	24.0924	58.0409	34.5295	36.0697	33.2776	21.3188	30.0284	30.397	34.6345	39.7739	30.0981	28.3624	35.2505
2021-05-22	38.4061	38.0851	32.6631	40.0628	31.1594	35.4866	32.7284	41.0734	34.8828	51.9576	37.5099	35.098	34.8904	34.8151	24.3987	58.3751	35.0147	36.5092	33.6281	21.4593	30.4286	30.5646	34.9923	40.039	30.8643	28.9098	35.6383
2021-05-23	38.8042	38.1458	32.8724	40.2224	31.5472	35.7468	32.9798	41.5562	35.1225	52.1389	38.1314	35.5147	34.9459	34.8151	24.4568	58.6966	35.374	36.9048	33.7297	21.5806	30.8341	30.6231	35.3539	40.3058	31.2509	28.9406	35.8904
2021-05-24	39.2063	38.3763	33.3127	40.4005	31.9502	36.2673	33.3104	41.9658	35.5128	52.174	38.804	35.971	35.1472	34.9885	24.7822	59.6787	35.7073	37.3047	33.9041	21.701	31.245	30.6813	35.6227	41.2911	31.6424	29.2795	36.2204
2021-05-25	39.6127	38.8935	33.7968	40.7561	32.6969	36.769	33.6862	42.3794	36.1061	52.3161	39.2653	36.4193	35.7021	35.1867	25.1551	60.144	36.1353	37.709	34.2887	21.8264	31.5123	30.8614	35.8936	41.6636	32.3763	29.3303	36.6511
2021-05-26	40.0232	39.2052	34.4287	41.4115	33.5118	37.4104	34.1226	42.7972	36.7191	52.4826	39.617	36.8982	36.3092	35.31	25.5811	60.4346	36.622	38.1176	34.7785	21.9571	31.7818	31.2116	36.1666	42.0395	32.9421	29.917	37.1725
2021-05-27	40.438	39.5638	35.0016	41.9917	34.359	37.8805	34.5551	43.219	37.3861	52.7772	40.1901	37.412	36.8743	35.5296	25.8876	60.8467	37.0586	38.5306	35.1958	22.0831	32.0536	31.6584	36.4417	42.5677	33.5043	30.3874	37.672
2021-05-28	40.8571	39.9022	35.5774	42.5185	35.0639	38.1109	34.9119	43.6451	38.0229	53.1453	40.6913	37.9503	37.5077	35.7232	26.4536	61.1796	37.4702	38.9481	35.5886	22.2111	32.3278	32.0703	36.7188	42.764	34.0625	30.739	38.1299
2021-05-29	41.3327	40.2756	35.8504	42.7333	35.5764	38.3427	35.2012	44.0753	38.4663	53.321	41.1815	38.4811	37.7116	35.9179	26.7279	61.2718	37.8576	39.3702	35.9294	22.329	32.6043	32.2567	36.998	42.9612	34.6119	31.1244	38.4752
2021-05-30	41.8138	40.3152	36.0594	42.8634	36.0203	38.576	35.4676	44.5097	38.6251	53.4239	41.703	38.9052	37.7326	35.9181	26.8755	61.3732	38.1931	39.8359	36.0712	22.4316	32.8831	32.2568	37.2794	43.1594	34.8926	31.1764	38.7044
2021-05-31	42.3005	40.8848	36.5792	43.128	36.6416	38.8887	35.6413	44.9545	39.1559	53.732	42.3279	39.4484	37.9236	36.184	27.1994	61.7599	38.4863	40.3072	36.2657	22.5389	33.1644	32.4011	37.5764	43.2294	35.1756	31.3672	39.0793
2021-06-01	42.7928	41.4405	37.1305	43.7079	37.3254	39.4184	36.0748	45.4037	39.7945	54.0467	42.7825	40.005	38.5916	36.6054	27.5813	61.9209	38.8015	40.784	36.7669	22.6263	33.3398	32.6298	37.8758	43.2995	35.6674	31.6991	39.5907
2021-06-02	43.2909	42.1402	37.7177	44.4521	38.0594	40.0472	36.5093	45.8574	40.4157	54.2581	43.1561	40.571	39.3026	37.4456	27.8363	62.4606	39.211	41.2665	37.424	22.7289	33.5162	33.3959	38.1775	43.3563	36.1808	32.1505	40.1663
2021-06-03	43.7948	42.9427	38.261	44.7919	38.6821	40.7275	36.9706	46.3156	41.1039	54.3784	43.7406	41.3448	40.0725	38.1791	28.0829	62.8357	39.7342	41.7547	37.6349	22.8501	33.6935	34.2782	38.4817	44.0708	36.6721	32.2672	40.6736
2021-06-04	44.3045	43.6506	38.8499	45.2332	39.3936	41.2543	37.3493	46.7784	41.7794	54.4899	44.1612	42.1866	40.8093	38.9237	28.4539	63.0713	40.1458	42.2487	38.0985	22.9809	33.8718	34.8156	38.7883	44.3715	37.1714	32.5788	41.2084
2021-06-05	44.7594	44.4206	39.1687	45.3851	39.9944	41.788	37.6099	47.2459	42.2313	54.6017	44.5614	43.0167	41.2682	39.5032	28.6372	63.3898	40.6282	42.7485	38.4994	23.089	34.051	35.1354	39.0973	44.6741	37.6467	32.7678	41.6352
2021-06-06	45.2189	44.6448	39.4201	45.4781	40.5092	42.3286	37.7319	47.718	42.4289	54.6159	44.959	43.7307	41.4697	39.7671	28.7129	63.5861	40.9806	43.5486	38.6639	23.1687	34.2312	35.331	39.4088	44.9789	38.3004	32.7846	41.9636
2021-06-07	45.6831	45.5044	40.014	45.7746	41.4302	42.8882	37.9566	48.2654	42.931	54.7913	45.489	44.4896	41.7236	40.0327	29.0356	63.7473	41.3193	44.3637	38.8661	23.2587	34.4123	35.4798	39.777	45.1241	38.7728	32.9705	42.4258
2021-06-08	46.1521	46.2303	40.611	46.2696	42.3513	43.4393	38.275	48.8192	43.5146	54.9807	46.1496	45.2574	42.1681	40.6286	29.3282	64.129	41.8406	45.194	39.2777	23.3593	34.5635	35.8412	40.1485	45.5927	39.1757	33.2488	42.9631
2021-06-09	46.6259	47.036	41.1632	46.9271	43.2591	44.1287	38.6025	49.3793	44.085	55.1317	46.7097	46.0417	42.5984	41.0558	29.6633	64.5606	42.4465	46.0399	39.8137	23.4591	34.7154	36.3129	40.5236	46.0971	39.5345	33.6078	43.5588
2021-06-10	47.1046	47.7396	41.6656	47.522	44.2705	44.8466	38.9287	49.9458	44.684	55.272	47.2402	46.8801	42.9317	41.478	29.9882	64.7873	43.0894	46.9015	40.1321	23.5561	34.868	37.0935	40.9021	46.3811	39.8309	33.9706	44.136
2021-06-11	47.5881	48.5081	42.1517	48.079	45.1029	45.2081	39.1866	50.5188	45.2571	55.3321	47.4867	47.6924	43.3359	41.8606	30.3003	65.0632	43.8184	47.7794	40.5433	23.6469	35.0212	37.47	41.2842	47.095	40.1156	34.3401	44.664
2021-06-12	47.9813	49.1862	42.4504	48.2703	45.6781	45.5726	39.3527	51.0984	45.6771	55.3922	47.6745	48.4625	43.4868	42.2488	30.5369	65.719	44.1208	48.6736	40.8953	23.7184	35.1751	37.6957	41.6699	47.5065	40.3751	34.4903	45.06
2021-06-13	48.3777	49.3234	42.6746	48.3646	46.2545	45.9401	39.4801	51.6846	45.8325	55.4525	47.9962	49.0576	43.6038	42.4572	30.6061	65.8841	44.7602	49.2701	41.0167	23.7701	35.3297	37.8222	42.0591	47.8984	40.9544	34.6412	45.3395
2021-06-14	48.7774	50.0011	43.0765	48.6884	47.1559	46.4515	39.7181	52.2478	46.1894	55.552	48.2944	49.6124	43.7564	42.6667	30.8	66.2548	45.1496	49.8738	41.1406	23.8315	35.485	37.9636	42.4728	48.2934	41.2163	34.7879	45.7163
2021-06-15	49.1803	50.8129	43.4931	49.1794	48.1926	47.1683	39.978	52.8171	46.6461	55.6678	48.568	50.1495	44.0581	43.0195	31.0415	66.7065	45.7146	50.485	41.4844	23.9014	35.619	38.2378	42.8906	48.6917	41.4831	34.9752	46.1916
2021-06-16	49.5866	51.8583	43.8925	49.8338	49.0847	47.8447	40.198	53.3927	47.1115	55.8006	49.011	50.6833	44.3153	43.8064	31.3456	67.1529	46.2134	51.1036	41.8311	23.9716	35.7534	38.5886	43.3125	49.0579	41.8387	34.9941	46.7014
2021-06-17	49.9963	53.0447	44.2603	50.3983	49.9606	48.5288	40.4174	53.9745	47.5823	55.937	49.2625	51.2145	44.6801	44.6315	31.6428	67.5514	46.8204	51.7299	42.1744	24.037	35.8884	38.9616	43.7385	49.4552	42.2455	35.1723	47.202
2021-06-18	50.4093	54.239	44.6561	50.8971	50.561	48.8938	40.7554	54.5627	48.0592	56.0143	49.3972	51.7434	44.9019	45.3709	31.9487	67.8341	47.7884	52.3638	42.4525	24.1026	36.0239	39.1986	44.1687	49.6925	42.6596	35.3515	47.6532
2021-06-19	50.738	55.0707	44.8594	51.0667	50.9684	49.2615	40.8777	55.1572	48.3919	56.0917	49.571	52.2357	44.9482	46.2091	32.1387	68.1965	48.0185	53.0054	42.6697	24.1459	36.1599	39.263	44.6031	49.9309	43.0878	35.4478	47.9707
2021-06-20	51.0689	55.3376	45.0217	51.1635	51.4691	49.632	41.0115	55.7583	48.5022	56.1692	49.8922	52.6108	44.9616	46.6795	32.1942	68.2965	48.4842	53.6605	42.7339	24.1779	36.2964	39.2673	45.0419	50.0609	43.6443	35.5443	48.205
2021-06-21	51.4019	56.054	45.3249	51.4594	52.1469	50.1515	41.2296	56.1006	48.7922	56.2709	50.2097	53.0827	45.1345	47.1546	32.3859	68.4294	48.8905	54.3236	42.8189	24.2135	36.4335	39.3516	45.4374	50.1913	43.6667	35.6631	48.5386
2021-06-22	51.737	56.5868	45.6325	51.9541	52.945	50.8545	41.367	56.445	49.1229	56.3797	50.6298	53.5634	45.2849	48.1376	32.545	68.5108	49.0431	54.9949	43.1326	24.2649	36.622	39.5	45.8365	50.322	44.0269	35.6902	48.9583
2021-06-23	52.0744	57.6488	45.9283	52.584	53.6056	51.5121	41.3673	56.7916	49.4697	56.5233	51.0314	54.0287	45.4087	49.0359	32.5585	68.571	49.5857	55.6746	43.4148	24.3243	36.8115	39.7395	46.239	50.4531	44.3961	35.8258	49.4192
2021-06-24	52.4139	58.7367	46.2069	53.2217	54.1875	52.0393	41.37	57.1403	49.8281	56.62	51.3526	54.5182	45.4687	49.862	32.5613	68.8045	50.1821	56.3626	43.5166	24.383	37.002	39.9865	46.6451	50.6496	44.759	35.9532	49.8559
2021-06-25	52.7557	59.7537	46.4969	53.7289	54.6874	52.3702	41.5216	57.4911	50.1654	56.6662	51.5436	54.9892	45.6258	50.8116	32.6045	68.8388	50.8042	57.0591	43.7826	24.4403	37.1934	39.987	47.0548	50.8102	45.1117	36.0811	50.2507
2021-06-26	53.0668	60.3649	46.6452	53.9096	55.015	52.7031	41.6082	57.8441	50.3926	56.7123	51.7193	55.4331	45.6608	51.8199	32.6728	69.0037	51.4467	57.7643	44.0502	24.481	37.3859	40.008	47.4681	50.9714	45.4575	36.1775	50.545
2021-06-27	53.3798	60.612	46.7754	54.0223	55.2923	53.0381	41.7005	58.1992	50.4754	56.7585	52.2151	55.7873	45.6847	51.8201	32.711	69.0194	52.0469	58.517	44.135	24.5218	37.5793	40.0085	47.8849	51.133	45.5949	36.2234	50.7631
2021-06-28	53.6947	61.2065	47.0404	54.3447	55.8188	53.4973	41.8455	58.5822	50.7047	56.854	52.7955	56.2295	45.8008	52.7717	32.8899	69.2058	53.0407	59.2796	44.228	24.5654	37.7738	40.0715	48.4434	51.2952	45.9194	36.323	51.1088
2021-06-29	54.0114	61.7091	47.3136	54.8404	56.3446	54.1673	42.0098	58.9677	50.9754	56.9485	53.2589	56.6397	45.9628	53.3744	33.1603	69.399	53.655	60.0521	44.4169	24.6153	37.9605	40.1655	49.0083	51.4578	46.2871	36.4731	51.5103
2021-06-30	54.33	62.4446	47.5702	55.4116	56.9088	54.8233	42.193	59.3558	51.2776	56.9903	53.5714	57.0489	46.1683	53.7255	33.425	69.5929	54.22	60.8346	44.6882	24.6675	38.148	40.3463	49.5798	51.621	46.6619	36.5727	51.9396
2021-07-01	54.6504	63.2385	47.794	55.9835	57.454	55.5099	42.3734	59.7464	51.6201	57.0321	53.861	57.4171	46.3714	54.1478	33.6809	69.8245	54.7908	61.6274	44.9009	24.718	38.3366	40.5244	50.158	51.7882	47.094	36.6725	52.3701
2021-07-02	54.9728	63.8995	48.0435	56.4679	57.7918	55.9046	42.5503	60.1395	51.9583	57.0739	54.0573	57.7509	46.5497	54.6075	33.9556	70.0033	55.3677	62.4304	45.0861	24.7774	38.526	40.7113	50.7429	51.956	47.4761	36.7726	52.7385
2021-07-03	55.209	64.2242	48.1098	56.6652	57.9918	56.3021	42.6514	60.5353	52.1687	57.1158	54.1907	58.0277	46.6236	55.2784	34.1254	70.1922	55.9506	63.244	45.2281	24.8368	38.7164	40.7316	51.3346	52.2147	47.9299	36.9022	53.0048
2021-07-04	55.4461	64.2901	48.1806	56.7875	58.2127	56.7024	42.7533	60.9337	52.2528	57.1577	54.6097	58.2605	46.6342	55.2786	34.2012	70.3325	56.5397	63.913	45.2801	24.8668	38.9077	40.7316	51.9333	52.2909	48.098	36.9478	53.2044
2021-07-05	55.6844	64.5038	48.2499	57.0416	58.7725	57.177	42.9441	61.2092	52.5021	57.2268	54.9677	58.5423	46.7686	55.9065	34.4213	70.5826	57.135	64.5892	45.3725	24.915	39.1	40.8014	52.4612	52.3672	48.5475	37.0435	53.489
2021-07-06	55.9236	64.7017	48.301	57.3868	59.465	57.7522	43.1378	61.4861	52.7935	57.2816	55.4634	58.8161	46.8227	56.5099	34.6799	70.8411	57.8082	65.2724	45.4913	24.9665	39.2509	40.9095	52.9945	52.4601	49.0005	37.2109	53.8139
2021-07-07	56.1638	65.0386	48.5419	57.7999	60.2625	58.3528	43.3267	61.7641	53.1091	57.3364	55.9392	59.0611	47.0218	57.0575	34.9697	71.1269	58.4822	65.9629	45.6495	25.021	39.4025	41.1259	53.5333	52.6512	49.3754	37.4082	54.1676
2021-07-08	56.4051	65.36	48.7902	58.1409	61.0748	58.9038	43.527	62.0435	53.4521	57.3744	56.3407	59.2537	47.2323	57.5408	35.2085	71.391	59.1274	66.6607	45.8129	25.0729	39.5546	41.4012	54.0775	52.9929	49.7831	37.6136	54.4995
2021-07-09	56.6475	65.6702	49.0509	58.4305	61.8491	59.2298	43.7436	62.3241	53.7907	57.4125	56.6006	59.4363	47.4253	57.973	35.495	71.6632	59.7797	67.3659	45.968	25.0729	39.7073	41.6086	54.6273	53.4557	50.182	37.8202	54.791
2021-07-10	56.8205	65.8409	49.1385	58.5576	62.377	59.5575	43.8609	62.606	54.0109	57.4506	56.9489	59.6054	47.4998	58.5064	35.6528	71.9669	60.4392	68.0786	46.0426	25.1499	39.8606	41.6435	55.1826	53.4891	50.5666	37.9903	55.0135
2021-07-11	56.994	65.879	49.2183	58.6412	62.9706	59.8871	43.9792	62.8891	54.1001	57.4887	57.4136	59.7036	47.5078	58.5064	35.7299	72.0891	61.1061	68.2667	46.1173	25.2022	40.0145	41.6539	55.7436	53.7888	50.5851	38.0407	55.1643
2021-07-12	57.1681	66.1019	49.4751	58.8403	63.5812	60.3618	44.1181	63.1034	54.3506	57.5441	57.9864	59.8545	47.6214	58.9559	35.9215	72.3404	61.7802	68.4552	46.2053	25.2408	40.169	41.7988	56.2241	54.0901	50.8081	38.1636	55.4016
2021-07-13	57.3427	66.3425	49.7196	59.0808	64.2809	60.9173	44.3024	63.3185	54.7763	57.5914	58.59	60.0021	47.7811	59.3659	36.16	72.6778	62.2194	68.6443	46.3193	25.2879	40.2633	41.9468	56.7087	54.4654	51.1271	38.2708	55.6829
2021-07-14	57.5178	66.6465	49.9606	59.3541	65.021	61.5248	44.4728	63.5343	55.0445	57.6471	59.2551	60.1648	47.9416	59.7479	36.4201	73.1201	62.7767	68.834	46.4834	25.3385	40.3579	42.2478	57.1974	54.8162	51.4189	38.4494	55.965
2021-07-15	57.6935	66.9223	50.2328	59.5876	65.5901	62.1098	44.6973	63.7508	55.5588	57.7028	59.9106	60.3352	48.1899	59.9985	36.6324	73.509	63.3313	69.0241	46.6579	25.3873	40.4526	42.6108	57.6904	55.3362	51.7311	38.6331	56.2758
2021-07-16	57.8697	67.185	50.4934	59.7969	66.107	62.4301	44.8478	63.9681	56.1221	57.7371	60.2344	60.4963	48.426	60.2704	36.8805	73.9709	63.875	69.2148	46.7994	25.4391	40.5476	42.9153	58.1877	55.6168	52.0531	38.8177	56.5512
2021-07-17	58.013	67.3481	50.5755	59.9047	66.5259	62.752	44.9436	64.1861	56.5071	57.7714	60.6107	60.6322	48.4954	60.6086	37.0402	74.241	64.3763	69.406	46.9413	25.4751	40.6429	42.9817	58.6892	55.8988	52.3598	38.9242	56.763
2021-07-18	58.1567	67.378	50.6542	59.9903	66.876	63.0755	45.1734	64.4049	56.6698	57.8057	61.2344	60.776	48.5294	60.6989	37.0882	74.3784	64.9188	69.567	47.014	25.4991	40.7383	42.9831	59.195	56.1393	52.3744	38.9445	56.9205
2021-07-19	58.3007	67.5547	50.8722	60.118	67.4369	63.531	45.408	64.5748	57.0929	57.852	62.0013	60.9791	48.6999	60.7893	37.255	74.8553	65.3407	69.7284	47.0867	25.5443	40.834	43.1355	59.526	56.3808	52.7065	39.0427	57.1643
2021-07-20	58.4451	67.7827	51.0719	60.2875	68.0055	64.0846	45.6571	64.7452	57.6515	57.9	62.7476	61.1797	48.965	60.9171	37.4692	75.0492	65.7698	69.8901	47.2094	25.6038	40.9182	43.3025	59.8588	56.7527	53.0075	39.1788	57.4531
2021-07-21	58.5898	67.9039	51.2907	60.491	68.5234	64.6426	45.8874	64.916	58.2382	57.9394	63.5588	61.4045	49.2652	61.0081	37.7034	75.3778	66.2123	70.0522	47.344	25.6582	41.0026	43.5994	60.1935	57.114	53.2827	39.3103	57.7555
2021-07-22	58.7349	68.1452	51.4993	60.6539	68.9428	65.2473	46.1722	65.0872	58.8919	57.9787	64.2142	61.647	49.7073	61.1051	37.8994	75.4239	66.5796	70.2147	47.507	25.7166	41.0871	43.909	60.53	57.4474	53.5301	39.469	58.0688
2021-07-23	58.8804	68.3604	51.716	60.813	69.3694	65.4803	46.4875	65.259	59.5426	58.0181	64.5689	61.9151	50.1443	61.2216	38.0959	76.0403	67.0146	70.3776	47.6548	25.7746	41.1719	44.1915	60.8684	57.6706	53.7917	39.6238	58.3422
2021-07-24	58.9695	68.5007	51.7846	60.8911	69.6713	65.7142	46.6646	65.4311	59.9655	58.0575	64.8845	62.1149	50.2607	61.3616	38.264	76.1469	67.4305	70.5408	47.7235	25.8138	41.2568	44.245	61.2088	57.8947	53.9848	39.6621	58.5322
2021-07-25	59.0587	68.5151	51.8465	60.937	69.9019	65.9489	46.8352	65.6038	60.145	58.097	65.4304	62.2529	50.3089	61.3618	38.3061	76.16	67.8069	70.669	47.7922	25.8385	41.3419	44.2454	61.551	57.8947	53.9917	39.7005	58.6595
2021-07-26	59.1481	68.7018	52.0662	61.0372	70.3325	66.3089	47.0785	65.7704	60.66	58.1364	66.0147	62.4978	50.6842	61.4819	38.461	76.3354	68.0687	70.7975	47.8746	25.8872	41.4271	44.4059	61.7457	58.3282	54.1571	39.7749	58.8928
2021-07-27	59.2376	68.8973	52.2784	61.1714	70.7309	66.9911	47.2788	65.9375	61.3479	58.1858	66.5495	62.7424	51.0899	61.5549	38.646	76.7462	68.3209	70.9261	47.9759	25.9431	41.5169	44.6397	61.9409	58.765	54.3438	39.8878	59.1959
2021-07-28	59.3272	69.1433	52.477	61.3354	71.0586	67.5843	47.5102	66.105	62.029	58.2434	66.9946	63.0152	51.5223	61.66	38.8435	76.8622	68.5954	71.055	48.132	25.9992	41.6069	44.8908	62.1369	59.0275	54.5354	39.9875	59.5023
2021-07-29	59.417	69.3544	52.676	61.4801	71.3835	68.1388	47.767	66.273	62.7552	58.3056	67.4766	63.3197	52.1007	61.763	39.0165	77.2029	68.8715	71.1842	48.2565	26.0518	41.697	45.1627	62.3334	59.2496	54.6943	40.125	59.8096
2021-07-30	59.5069	69.5802	52.8932	61.6135	71.6282	68.3647	48.0099	66.4414	63.4397	58.3305	67.7698	63.6369	52.4873	61.8619	39.2206	77.3612	69.1638	71.3135	48.3777	26.1102	41.7873	45.3603	62.5305	59.3589	54.8684	40.2631	60.071
2021-07-31	59.5952	69.7215	52.9767	61.6858	71.74	68.5913	48.1648	66.6102	63.8629	58.3554	67.9993	63.899	52.6099	61.9649	39.3565	77.4443	69.496	71.4431	48.5014	26.1476	41.8779	45.4297	62.7283	59.4685	55.0164	40.3382	60.2614
2021-08-01	59.6837	69.7411	53.0395	61.7303	71.8916	68.8188	48.3141	66.7794	64.0289	58.3803	68.3085	64.0874	52.6393	62.0115	39.4065	77.4509	69.8038	71.5194	48.5675	26.1713	41.9686	45.4301	62.9267	59.5782	55.0236	40.3551	60.3813
2021-08-02	59.7722	69.9117	53.2134	61.8149	72.1733	69.211	48.6029	66.9458	64.5347	58.4211	68.6778	64.3472	52.9119	62.058	39.5659	77.6516	70.113	71.5957	48.6488	26.2156	42.0596	45.5568	63.0781	59.6882	55.2202	40.4327	60.607
2021-08-03	59.8609	70.1115	53.378	61.9237	72.4066	69.8483	48.9268	67.1127	65.1254	58.4631	69.1522	64.6092	53.2456	62.1399	39.7624	77.8229	70.3716	71.6722	48.7433	26.274	42.1347	45.7361	63.2299	60.0375	55.3626	40.513	60.8783
2021-08-04	59.9498	70.3872	53.5285	62.0573	72.604	70.3659	49.2826	67.28	65.6956	58.5094	69.4515	64.9083	53.6918	62.2119	39.9772	77.9642	70.6469	71.7487	48.8646	26.3307	42.21	45.935	63.3821	60.4521	55.4957	40.5947	61.1463
2021-08-05	60.0387	70.6096	53.6781	62.1779	72.8018	70.8981	49.5799	67.4477	66.2383	58.5611	69.7146	65.2109	54.4767	62.2901	40.1483	78.1362	71.1031	71.8252	48.9864	26.3885	42.2855	46.1668	63.5346	60.7558	55.6147	40.6071	61.4129
2021-08-06	60.1278	70.8336	53.8349	62.2941	72.9739	71.0994	49.9539	67.6159	66.7714	58.5862	69.853	65.5336	55.1648	62.3795	40.3627	78.2889	71.4717	71.9019	49.1058	26.4481	42.361	46.3207	63.6875	60.9298	55.7372	40.6821	61.6405
2021-08-07	60.1881	71.0231	53.8872	62.3593	73.1076	71.3012	50.1521	67.7844	67.0873	58.6113	70.0287	65.7945	55.3795	62.4848	40.5157	78.3606	71.867	71.9786	49.2254	26.483	42.4368	46.3524	63.8407	61.1042	55.843	40.7271	61.807
2021-08-08	60.2485	71.0364	53.928	62.3924	73.1785	71.5036	50.2815	67.9534	67.1972	58.6364	70.1512	65.9821	55.4222	62.4907	40.5573	78.3687	72.2121	72.0421	49.2754	26.5052	42.5126	46.3709	63.9943	61.2514	55.8478	40.744	61.9067
2021-08-09	60.309	71.2012	54.0459	62.4656	73.3507	71.8276	50.5748	68.1836	67.5806	58.688	70.3523	66.2928	55.9084	62.563	40.7042	78.4873	72.5471	72.1056	49.3254	26.5273	42.5886	46.4766	64.1822	61.399	55.9213	40.8004	62.102
2021-08-10	60.3695	71.3406	54.1564	62.5688	73.5215	72.4597	50.8927	68.4146	68.0352	58.735	70.5056	66.6022	56.3377	62.6276	40.8835	78.6133	73.0395	72.1692	49.4114	26.551	42.6677	46.6053	64.3706	61.5301	55.9941	40.8632	62.3518
2021-08-11	60.4301	71.4825	54.2624	62.7138	73.6297	73.1556	51.1895	68.6463	68.4496	58.7872	70.6579	66.8997	56.759	62.7032	41.1329	78.7471	73.6594	72.2328	49.5124	26.5999	42.747	46.7687	64.5596	61.6307	56.072	40.9482	62.6137
2021-08-12	60.4907	71.6301	54.369	62.8571	73.7337	73.7092	51.4733	68.8789	68.8519	58.8426	70.8937	67.2075	57.2884	62.7737	41.3015	78.8938	74.2603	72.2965	49.6334	26.6482	42.8265	46.9566	64.7492	61.8237	56.1497	41.0343	62.8628
2021-08-13	60.5514	71.7525	54.469	62.9954	73.8446	73.8947	51.7726	69.1122	69.2256	58.8724	71.2627	67.4731	57.7146	62.8414	41.5179	78.9922	74.7134	72.3603	49.7204	26.7027	42.906	47.1133	64.9392	62.1166	56.2289	41.1225	63.0555
2021-08-14	60.623	71.8111	54.5002	63.0762	73.9191	74.0806	51.9849	69.3463	69.441	58.9022	71.6046	67.5843	57.815	62.9102	41.6434	79.0444	75.4848	72.424	49.8074	26.7339	42.9858	47.136	65.1299	62.1578	56.2978	41.1378	63.1895
2021-08-15	60.6946	71.8137	54.5244	63.1218	73.9968	74.2669	52.1028	69.5812	69.4992	58.932	71.8161	67.6315	57.8426	62.9369	41.6803	79.0515	76.4583	72.4839	49.8513	26.751	43.0657	47.1392	65.3211	62.199	56.2996	41.1532	63.2783
2021-08-16	60.7663	71.8843	54.6157	63.221	74.1216	74.5905	52.3468	69.8269	69.7751	58.973	72.0844	67.8473	58.2337	62.9636	41.8211	79.1602	77.048	72.5439	49.908	26.7912	43.1457	47.2758	65.4743	62.2403	56.4153	41.2123	63.4527
2021-08-17	60.8381	71.9912	54.7053	63.357	74.2452	75.03	52.5642	70.0734	70.0947	59.0361	72.4026	68.0683	58.5512	63.0567	41.9906	79.2666	77.7084	72.6039	49.979	26.8391	43.2066	47.4448	65.6279	62.337	56.5214	41.2713	63.6585
2021-08-18	60.9099	72.0903	54.7927	63.521	74.341	75.45	52.8096	70.3207	70.3896	59.094	72.641	68.3062	59.0032	63.1542	42.2354	79.3447	78.2504	72.6639	50.1158	26.8904	43.2676	47.6385	65.7818	62.6324	56.63	41.3561	63.8695
2021-08-19	60.9819	72.1742	54.883	63.6653	74.4479	75.8199	53.0557	70.569	70.674	59.1097	72.9522	68.52	59.4031	63.2551	42.4124	79.4588	78.849	72.724	50.2014	26.9391	43.3288	47.8448	65.9361	62.8393	56.7297	41.4483	64.0622
2021-08-20	61.0539	72.2551	54.9893	63.8236	74.5336	75.9802	53.1188	70.8181	70.9502	59.1253	73.195	68.7157	59.754	63.3518	42.6298	79.5679	79.4317	72.7841	50.2913	26.9877	43.3899	48.0236	66.0908	63.0469	56.8394	41.523	64.2302
2021-08-21	61.1288	72.3131	55.0147	63.9114	74.6117	76.1408	53.2578	71.0681	71.1055	59.141	73.3588	68.8485	59.832	63.4222	42.7456	79.6078	79.9789	72.8443	50.3516	27.0186	43.4512	48.0504	66.2458	63.047	56.9342	41.58	64.3463
2021-08-22	61.2038	72.3151	55.0366	63.9594	74.664	76.3017	53.347	71.319	71.1528	59.1567	73.5822	68.931	59.8475	63.4378	42.7859	79.6133	81.2199	72.8972	50.3915	27.0364	43.5126	48.0505	66.4012	63.1604	56.9365	41.5905	64.4402
2021-08-23	61.2789	72.3902	55.1348	64.0691	74.7618	76.6533	53.5269	71.484	71.3617	59.2048	73.7843	69.1793	60.1435	63.4789	42.9399	79.695	81.692	72.9502	50.452	27.0774	43.574	48.1705	66.5256	63.274	57.0555	41.659	64.6081
2021-08-24	61.3541	72.4626	55.227	64.2145	74.8621	76.9071	53.6991	71.6494	71.6025	59.2599	73.9792	69.4087	60.3728	63.58	43.1341	79.7807	82.232	73.0032	50.5127	27.1262	43.6179	48.3456	66.6503	63.3878	57.2014	41.746	64.7772
2021-08-25	61.4293	72.5486	55.3097	64.3835	74.9476	77.2511	53.8936	71.8152	71.8264	59.3256	74.1584	69.6278	60.661	63.6582	43.3301	79.8758	82.6956	73.0562	50.6002	27.1765	43.6617	48.5307	66.7752	63.5018	57.3842	41.8501	64.9585
2021-08-26	61.5047	72.6379	55.3886	64.5429	75.025	77.5213	54.0502	71.9814	72.0381	59.4274	74.3617	69.832	60.9615	63.7273	43.4976	79.9467	83.1744	73.1093	50.688	27.2269	43.7057	48.7624	66.9004	63.6161	57.569	41.9544	65.1277
2021-08-27	61.5802	72.7015	55.4849	64.6794	75.1049	77.599	54.2671	72.148	72.258	59.5031	74.5636	70.0266	61.2475	63.8207	43.7271	80.0132	83.575	73.1624	50.7822	27.2764	43.7496	48.9347	67.0258	63.7252	57.7699	42.0545	65.2703
2021-08-28	61.6569	72.764	55.5104	64.7639	75.1516	77.6768	54.4379	72.3149	72.3923	59.5789	74.7405	70.1865	61.3061	63.9004	43.8356	80.057	83.9415	73.2155	50.8486	27.3053	43.7936	48.9702	67.1514	63.8345	57.9471	42.1134	65.3749
2021-08-29	61.7338	72.7648	55.5329	64.8088	75.193	77.7546	54.5787	72.4823	72.4328	59.6548	74.8434	70.2996	61.3189	63.9367	43.8726	80.063	84.6798	73.2593	50.8974	27.3241	43.8377	48.9725	67.2773	63.944	57.9541	42.1335	65.4496
2021-08-30	61.8107	72.8215	55.6125	64.91	75.2635	77.9361	54.7146	72.5772	72.6067	59.7308	74.9275	70.5607	61.523	63.9729	44.0402	80.1391	84.9947	73.3031	50.9502	27.3619	43.8817	49.096	67.3823	64.0537	58.1741	42.2166	65.5878
2021-08-31	61.8877	72.9189	55.6842	65.0432	75.3266	78.1542	54.8503	72.6723	72.7975	59.9119	75.0301	70.8003	61.7115	64.0759	44.2304	80.2141	85.2995	73.3469	51.0217	27.4075	43.9191	49.2418	67.4876	64.1568	58.3968	42.307	65.7409
2021-09-01	61.9649	72.9771	55.7393	65.1937	75.378	78.3261	54.9269	72.7675	72.998	60.0065	75.1354	71.0252	61.8914	64.1456	44.3718	80.2722	85.5336	73.3908	51.0818	27.4491	43.9564	49.3813	67.593	64.26	58.6239	42.3975	65.8851
2021-09-02	62.0421	73.0322	55.8032	65.3284	75.4282	78.504	55.0508	72.8628	73.1645	60.1981	75.2342	71.2272	62.1061	64.2262	44.5259	80.3249	85.7305	73.4347	51.1505	27.4898	43.9938	49.5677	67.6986	64.3564	58.8242	42.5072	66.0208
2021-09-03	62.1194	73.1014	55.8923	65.4563	75.474	78.5922	55.1626	72.9583	73.3394	60.26	75.3295	71.4214	62.2879	64.3344	44.6962	80.4114	85.9658	73.4786	51.2306	27.5318	44.0312	49.7355	67.8044	64.5618	59.0318	42.5984	66.1459
2021-09-04	62.2038	73.1944	55.9117	65.5145	75.5057	78.6804	55.2482	73.0538	73.4725	60.3219	75.436	71.5869	62.3442	64.3993	44.7816	80.4515	86.1422	73.5225	51.281	27.5557	44.0687	49.7568	67.9103	64.6712	59.219	42.6503	66.2387
2021-09-05	62.2883	73.2038	55.9307	65.5486	75.542	78.7687	55.2826	73.1495	73.5041	60.3839	75.4805	71.6884	62.3484	64.4121	44.8102	80.46	86.3191	73.562	51.3118	27.57	44.1062	49.7568	68.0164	64.7807	59.2239	42.6602	66.2919
2021-09-06	62.3729	73.2281	55.9889	65.6255	75.5794	78.9169	55.38	73.2171	73.6156	60.423	75.544	71.8676	62.4934	64.4792	44.929	80.5313	86.4375	73.6014	51.3487	27.5991	44.1437	49.8833	68.1082	64.8905	59.4077	42.7289	66.3896
2021-09-07	62.4576	73.2618	56.0299	65.7363	75.618	79.1702	55.4804	73.2847	73.7339	60.4706	75.5998	72.0294	62.6405	64.5827	45.0775	80.5912	86.556	73.6409	51.3983	27.6322	44.1838	50.1026	68.2002	65.0213	59.5896	42.8069	66.5056
2021-09-08	62.5424	73.3556	56.0828	65.8617	75.6581	79.2972	55.5666	73.3524	73.8656	60.5161	75.6648	72.1861	62.7819	64.6541	45.2539	80.6456	86.6657	73.6803	51.4554	27.668	44.2241	50.3387	68.2923	65.1523	59.7831	42.885	66.6151
2021-09-09	62.6274	73.3913	56.1454	65.9858	75.6917	79.4236	55.652	73.4201	73.9782	60.5653	75.7348	72.3308	62.9514	64.7446	45.4154	80.7051	86.7631	73.7198	51.5252	27.7021	44.2643	50.6461	68.3845	65.2157	59.9627	42.9907	66.7195
2021-09-10	62.7124	73.4589	56.2172	66.093	75.7285	79.4876	55.7378	73.4879	74.1194	60.5848	75.7872	72.4734	63.1291	64.8495	45.5973	80.7717	86.8789	73.7594	51.5952	27.7413	44.3046	50.8964	68.4768	65.3162	60.1599	43.0648	66.8192
2021-09-11	62.8042	73.5364	56.2346	66.1456	75.7599	79.5516	55.8027	73.5558	74.2179	60.6043	75.8281	72.5934	63.1755	64.9448	45.674	80.8	86.9871	73.7989	51.6526	27.7674	44.3449	50.9533	68.5693	65.4168	60.3564	43.1085	66.8933
2021-09-12	62.8961	73.5421	56.2451	66.1743	75.7832	79.6157	55.8364	73.6237	74.2368	60.6237	75.8612	72.6729	63.1804	64.9489	45.7066	80.8045	87.0837	73.8558	51.678	27.7838	44.3853	50.9533	68.6619	65.4888	60.3619	43.1166	66.9342
2021-09-13	62.9881	73.5678	56.2958	66.2506	75.8161	79.6728	55.9076	73.6826	74.3322	60.654	75.8937	72.7946	63.3389	64.9586	45.8147	80.8673	87.1366	73.9128	51.7167	27.8128	44.4257	51.2825	68.7411	65.5609	60.5697	43.1868	67.0115
2021-09-14	63.0803	73.5858	56.3462	66.3617	75.8467	79.8011	55.993	73.7417	74.4408	60.6903	75.962	72.9115	63.4893	65.0868	45.9519	80.9308	87.2334	73.9698	51.7554	27.85	44.4753	51.8838	68.8204	65.6371	60.7588	43.2777	67.1075
2021-09-15	63.1726	73.6436	56.3948	66.487	75.8766	79.883	56.0741	73.8007	74.5539	60.7306	76.0024	73.0252	63.6269	65.1581	46.1074	80.9841	87.2663	74.0268	51.8076	27.89	44.525	52.4772	68.8997	65.6855	60.9278	43.3848	67.2015
2021-09-16	63.265	73.6859	56.4447	66.6138	75.9052	79.9777	56.1627	73.8599	74.6483	60.7737	76.0555	73.1294	63.7749	65.227	46.2666	81.0407	87.2993	74.0839	51.8601	27.933	44.5748	53.1933	68.9792	65.7472	61.0683	43.5032	67.2931
2021-09-17	63.3575	73.7494	56.506	66.7265	75.9329	80.0393	56.2706	73.919	74.7594	60.7902	76.1022	73.2547	63.911	65.3428	46.4671	81.1118	87.3322	74.141	51.9222	27.9873	44.6246	53.7515	69.0588	65.816	61.2171	43.6141	67.3851
2021-09-18	63.4449	73.8168	56.5222	66.7769	75.9522	80.1009	56.3482	73.9782	74.8308	60.8068	76.1398	73.3989	63.9409	65.3899	46.6046	81.1335	87.3652	74.1982	51.9527	28.0275	44.6745	54.0567	69.1384	65.8848	61.3485	43.6703	67.4539
2021-09-19	63.5325	73.8197	56.531	66.8067	75.9693	80.1626	56.4008	74.0375	74.8424	60.8233	76.1595	73.4892	63.9448	65.4059	46.6299	81.1391	87.3982	74.2569	51.9833	28.0574	44.7244	54.1866	69.2182	65.9537	61.3558	43.6782	67.4946
2021-09-20	63.6201	73.8461	56.5685	66.8696	75.999	80.1626	56.464	74.0906	74.9083	60.8507	76.1906	73.6315	64.05	65.4244	46.7582	81.2153	87.4312	74.3156	52.0133	28.1063	44.7744	54.4249	69.2808	66.0227	61.4645	43.7486	67.5575
2021-09-21	63.7079	73.8883	56.608	66.9645	76.024	80.2406	56.5265	74.1438	74.9761	60.8861	76.2305	73.7789	64.1613	65.5102	46.9283	81.2503	87.7125	74.3744	52.0562	28.1717	44.818	54.6589	69.3435	66.0918	61.5567	43.8478	67.644
2021-09-22	63.7958	73.9493	56.6472	67.0726	76.0494	80.3041	56.6036	74.197	75.0481	60.9213	76.2662	73.9309	64.2943	65.5627	47.1428	81.3028	87.7738	74.4332	52.1534	28.2435	44.8616	54.866	69.4062	66.1137	61.6447	43.948	67.733
2021-09-23	63.8838	73.9902	56.6935	67.1813	76.07	80.3744	56.7111	74.2503	75.112	60.9656	76.306	74.0821	64.4284	65.6161	47.3811	81.3501	87.784	74.4921	52.2002	28.3253	44.9053	55.163	69.469	66.1485	61.7167	44.0843	67.8169
2021-09-24	63.9719	74.0515	56.7473	67.2786	76.0902	80.4038	56.8186	74.3036	75.1893	60.9851	76.3554	74.2389	64.5551	65.6895	47.7084	81.4052	87.7942	74.551	52.2596	28.4145	44.949	55.4437	69.5318	66.2001	61.8016	44.1847	67.8991
2021-09-25	64.0407	74.1258	56.7612	67.3183	76.1055	80.4331	56.8949	74.3569	75.2414	61.0047	76.3862	74.3845	64.5834	65.752	47.9454	81.4205	87.8044	74.6099	52.2696	28.489	44.9928	55.5023	69.5947	66.2517	61.873	44.2313	67.9558
2021-09-26	64.1095	74.1314	56.7682	67.3398	76.1199	80.4625	56.9355	74.4102	75.2496	61.0243	76.4106	74.4777	64.5879	65.7646	48.0042	81.4247	87.8146	74.6637	52.2836	28.539	45.0366	55.5267	69.6576	66.3034	61.8774	44.2412	67.9888
2021-09-27	64.1785	74.1551	56.8044	67.399	76.1387	80.5046	56.9727	74.4565	75.2999	61.0483	76.4414	74.6174	64.6957	65.7786	48.2344	81.4763	87.9855	74.7176	52.2975	28.6207	45.0804	55.6606	69.7056	66.3551	61.9506	44.3172	68.0535
2021-09-28	64.2475	74.1935	56.8079	67.4868	76.1594	80.5596	57.0644	74.5029	75.3539	61.0762	76.476	74.7519	64.8038	65.8516	48.4582	81.5306	88.0196	74.7715	52.3823	28.6817	45.1174	55.8458	69.7536	66.3804	62.0193	44.4068	68.127
2021-09-29	64.3165	74.2573	56.8431	67.5803	76.1814	80.6074	57.1419	74.5492	75.4195	61.1111	76.5033	74.8852	64.9046	65.8943	48.7287	81.5849	88.0536	74.8254	52.4211	28.7427	45.1544	55.9595	69.8016	66.4058	62.0859	44.5271	68.2
2021-09-30	64.3857	74.2977	56.8853	67.674	76.2004	80.6551	57.2123	74.5956	75.4732	61.1494	76.541	75.0305	65.0313	65.9399	49.0236	81.6393	88.0878	74.8794	52.4639	28.8039	45.1914	56.0815	69.8496	66.4504	62.1486	44.6624	68.2733
2021-10-01	64.4549	74.3593	56.9254	67.7267	76.2182	80.6732	57.2858	74.642	75.5639	61.1654	76.576	75.1445	65.1425	65.9933	49.3323	81.6937	88.1219	74.9334	52.5067	28.8652	45.2284	56.1624	69.8977	66.495	62.2147	44.7393	68.3363
2021-10-02	64.5102	74.4153	56.9354	67.743	76.2303	80.6913	57.3296	74.6885	75.6222	61.1815	76.6002	75.2495	65.1678	66.0557	49.5139	81.7481	88.156	74.9874	52.5268	28.9267	45.2655	56.1803	69.9458	66.5397	62.2721	44.8164	68.3812
2021-10-03	64.5656	74.4179	56.9421	67.7495	76.2379	80.7094	57.3509	74.735	75.63	61.1976	76.6073	75.3053	65.1773	66.0597	49.595	81.8026	88.1901	75.0227	52.5971	28.9883	45.3026	56.1815	69.9939	66.5653	62.2763	44.8609	68.4092
2021-10-04	64.621	74.4396	56.9708	67.788	76.2513	80.7386	57.3998	74.7821	75.6815	61.2138	76.6279	75.4011	65.2676	66.0647	49.7939	81.8571	88.2243	75.058	52.6103	29.05	45.3397	56.2298	70.041	66.5909	62.3269	44.9055	68.4555
2021-10-05	64.6765	74.4725	57.0003	67.854	76.2721	80.7691	57.459	74.8292	75.7308	61.2406	76.6481	75.4958	65.3497	66.1294	50.0485	81.9117	88.246	75.0932	52.6374	29.1118	45.37	56.2901	70.088	66.6165	62.3807	45.0014	68.509
2021-10-06	64.732	74.5161	57.0331	67.9237	76.2951	80.805	57.5143	74.8763	75.7934	61.2695	76.6732	75.5927	65.4332	66.1644	50.3393	81.9663	88.2677	75.1285	52.6646	29.1738	45.4003	56.3506	70.1351	66.6459	62.4396	45.0976	68.5669
2021-10-07	64.7876	74.5522	57.0638	67.9985	76.3108	80.8389	57.5739	74.9235	75.8383	61.301	76.6937	75.6932	65.533	66.2029	50.612	82.0209	88.2894	75.1639	52.6917	29.2359	45.4306	56.425	70.1822	66.6753	62.4996	45.1939	68.6232
2021-10-08	64.8432	74.5917	57.1085	68.0677	76.3293	80.8591	57.6465	74.9707	75.9102	61.3148	76.7088	75.8006	65.6536	66.2937	51.0167	82.0756	88.3111	75.1992	52.7189	29.2982	45.4609	56.4743	70.2293	66.724	62.5732	45.2905	68.683
2021-10-09	64.8895	74.6352	57.1201	68.0875	76.3419	80.8793	57.6937	75.0179	75.9599	61.3285	76.7389	75.8929	65.6771	66.3566	51.3664	82.119	88.3328	75.2346	52.7461	29.3606	45.4912	56.4862	70.2765	66.7727	62.6466	45.3873	68.7261
2021-10-10	64.9357	74.6372	57.1289	68.0957	76.3495	80.8995	57.7202	75.0652	75.9667	61.3423	76.7459	75.9403	65.6865	66.3571	51.5221	82.1254	88.3545	75.2615	52.7733	29.4231	45.5216	56.488	70.3237	66.8214	62.6511	45.3958	68.7488
2021-10-11	64.982	74.6595	57.1562	68.1313	76.3625	80.9139	57.7663	75.1252	76.0118	61.3622	76.7575	76.0396	65.7762	66.3609	51.9028	82.1806	88.3762	75.2885	52.8005	29.4857	45.552	56.522	70.4315	66.8581	62.7231	45.458	68.7957
2021-10-12	65.0283	74.6918	57.1836	68.1915	76.3823	80.9284	57.8241	75.1852	76.058	61.3843	76.7779	76.1454	65.8582	66.4703	52.4038	82.2585	88.4012	75.3155	52.8277	29.5485	45.5814	56.5733	70.5395	66.8899	62.7971	45.5357	68.8499
2021-10-13	65.0747	74.7304	57.2165	68.2583	76.4017	80.9642	57.8846	75.2453	76.1171	61.4145	76.7918	76.2618	65.94	66.5408	52.9864	82.3275	88.4263	75.3425	52.832	29.6114	45.6108	56.614	70.6477	66.9147	62.8684	45.6134	68.9097
2021-10-14	65.1211	74.7704	57.2508	68.3252	76.4162	81.0103	57.962	75.3054	76.1619	61.4473	76.811	76.3973	66.0402	66.617	53.5895	82.3906	88.4513	75.3695	52.8944	29.6744	45.6402	56.6642	70.756	66.9395	62.9348	45.7085	68.9764
2021-10-15	65.1675	74.8112	57.2995	68.3837	76.4344	81.0268	58.0588	75.3656	76.228	61.4616	76.8387	76.5248	66.1603	66.689	54.37	82.4495	88.4763	75.3966	52.9569	29.7376	45.6697	56.7071	70.8645	66.9763	63.0119	45.7749	69.0416
2021-10-16	65.2249	74.8484	57.3127	68.4025	76.4458	81.0432	58.1057	75.4258	76.2743	61.4759	76.8729	76.6198	66.1823	66.829	54.962	82.4807	88.5014	75.4236	52.9831	29.8009	45.6992	56.7142	70.9732	67.0132	63.0886	45.819	69.086
2021-10-17	65.2824	74.8512	57.3251	68.4095	76.452	81.0597	58.161	75.486	76.28	61.4902	76.8864	76.6723	66.1908	66.9025	55.2029	82.4877	88.5265	75.4529	52.9892	29.8644	45.7287	56.7147	71.082	67.0502	63.0943	45.8259	69.1095
2021-10-18	65.3399	74.8751	57.3635	68.4406	76.4656	81.0769	58.2339	75.5458	76.3204	61.5149	76.9133	76.7587	66.2894	66.9762	55.7781	82.5815	88.5515	75.4821	53.0192	29.928	45.7582	56.7468	71.1963	67.0871	63.1648	45.8656	69.1556
2021-10-19	65.3975	74.9054	57.3968	68.495	76.4853	81.0962	58.3066	75.6055	76.3603	61.5431	76.9584	76.8296	66.3671	67.0907	56.4118	82.6421	88.5706	75.5114	53.0491	29.9917	45.7902	56.7817	71.3107	67.1241	63.2382	45.939	69.2051
2021-10-20	65.4552	74.9507	57.4424	68.5541	76.5059	81.1609	58.4259	75.6654	76.4124	61.575	76.9936	76.8941	66.4576	67.2439	57.0516	82.7047	88.5898	75.5407	53.0884	30.0555	45.8223	56.821	71.4254	67.1509	63.3129	46.0015	69.2629
2021-10-21	65.5128	74.9884	57.5148	68.6141	76.5254	81.1934	58.5576	75.7252	76.4506	61.6056	77.0236	76.9535	66.5764	67.3515	57.747	82.7888	88.6089	75.57	53.1292	30.1195	45.8544	56.8766	71.5402	67.1933	63.3884	46.1014	69.3161
2021-10-22	65.5706	75.0231	57.6123	68.664	76.5465	81.2114	58.7632	75.7851	76.5072	61.6176	77.064	77.0102	66.7168	67.4922	58.4799	82.862	88.628	75.5993	53.1719	30.1837	45.8865	56.9192	71.6553	67.2358	63.4779	46.1891	69.3693
2021-10-23	65.654	75.0568	57.6466	68.6823	76.5581	81.2293	58.8842	75.8451	76.5471	61.6297	77.1031	77.0504	66.7409	67.5771	58.9418	82.9196	88.6471	75.6286	53.2146	30.2479	45.9186	56.9263	71.7705	67.2783	63.5754	46.2293	69.4079
2021-10-24	65.7376	75.0589	57.6716	68.6883	76.5673	81.2473	58.9667	75.9051	76.5514	61.6417	77.1275	77.0709	66.7565	67.5777	59.0818	82.9378	88.6663	75.6651	53.2245	30.3123	45.9508	56.9263	71.8859	67.3209	63.5774	46.2374	69.428
2021-10-25	65.8212	75.0859	57.7695	68.722	76.5866	81.2674	59.1158	75.9601	76.5898	61.6667	77.1524	77.1155	66.8765	67.7019	59.5751	83.0101	88.6854	75.7016	53.2582	30.3768	45.983	56.9662	71.9811	67.3635	63.6615	46.2976	69.4717
2021-10-26	65.905	75.1241	57.8813	68.7757	76.6134	81.2891	59.3014	76.0151	76.6249	61.6954	77.1837	77.1559	66.9922	67.8378	60.1122	83.0761	88.7041	75.7382	53.3554	30.4415	46.0214	57.0175	72.0764	67.3958	63.732	46.4044	69.5251
2021-10-27	65.9888	75.1789	58.0176	68.8346	76.6435	81.3217	59.4763	76.0701	76.6694	61.7291	77.2268	77.1957	67.094	67.959	60.6867	83.1728	88.7227	75.7747	53.4078	30.5063	46.0599	57.0603	72.1719	67.4282	63.8185	46.5258	69.58
2021-10-28	66.0728	75.2252	58.0495	68.8961	76.672	81.3697	59.6435	76.1252	76.7039	61.7621	77.2696	77.2339	67.2087	68.0888	61.2261	83.2472	88.7414	75.8113	53.4604	30.5713	46.0985	57.1391	72.2675	67.4708	63.8204	46.6476	69.6307
2021-10-29	66.1569	75.2697	58.1841	68.9498	76.6994	81.3697	59.8653	76.1803	76.7506	61.7792	77.3099	77.269	67.3472	68.225	61.8006	83.3118	88.7601	75.8479	53.5284	30.6364	46.137	57.1876	72.3632	67.5135	63.9148	46.7576	69.6819
2021-10-30	66.2815	75.3071	58.2264	68.9694	76.7175	81.372	59.9636	76.2354	76.7809	61.7963	77.3425	77.2987	67.364	68.3291	62.1287	83.3513	88.7788	75.8845	53.55	30.7016	46.1756	57.1978	72.4591	67.5562	64.0136	46.7965	69.7149
2021-10-31	66.4063	75.308	58.2614	68.9753	76.7282	81.3878	60.0313	76.2906	76.7845	61.8134	77.3452	77.3129	67.3735	68.3291	62.2205	83.372	88.7974	75.9434	53.5716	30.767	46.2143	57.1978	72.5551	67.5664	64.0154	46.8353	69.7361
2021-11-01	66.5313	75.3119	58.4032	68.9918	76.7578	81.4037	60.1684	76.3298	76.7965	61.8139	77.3479	77.3232	67.3765	68.3291	62.573	83.4369	88.8161	76.0023	53.5747	30.8325	46.2529	57.1978	72.5811	67.5767	64.0892	46.8381	69.762
2021-11-02	66.6566	75.3519	58.5472	69.0379	76.7909	81.4195	60.3253	76.3691	76.8336	61.8517	77.3699	77.3538	67.3795	68.487	62.9748	83.502	88.8301	76.0613	53.6149	30.8981	46.3373	57.2663	72.6071	67.5869	64.1775	46.9556	69.8081
2021-11-03	66.7822	75.4061	58.7074	69.1011	76.8296	81.4438	60.486	76.4084	76.8774	61.8931	77.4208	77.3855	67.5037	68.6077	63.408	83.5497	88.8442	76.1203	53.6684	30.9639	46.4218	57.3238	72.6331	67.6427	64.2839	47.1074	69.8635
2021-11-04	66.9079	75.4546	58.8785	69.1641	76.8594	81.4694	60.6419	76.4477	76.9124	61.9436	77.4517	77.418	67.6398	68.7252	63.7889	83.615	88.8582	76.1793	53.7253	31.0298	46.5064	57.4201	72.6592	67.6873	64.4108	47.2963	69.9189
2021-11-05	67.0339	75.4979	59.0912	69.2196	76.8973	81.4816	60.8323	76.487	76.9601	61.967	77.4844	77.4517	67.7742	68.8444	64.1581	83.6679	88.8722	76.2384	53.8021	31.0959	46.5912	57.5054	72.6852	67.7284	64.5684	47.5067	69.9766
2021-11-06	67.2483	75.5316	59.1519	69.2428	76.9239	81.4938	60.9099	76.5264	76.9918	61.9904	77.521	77.4808	67.7962	68.9226	64.3826	83.6995	88.8862	76.2976	53.8466	31.1621	46.6762	57.5408	72.7112	67.7695	64.7062	47.7438	70.0178
2021-11-07	67.4634	75.535	59.1894	69.2527	76.9389	81.506	60.9611	76.5657	76.9953	62.0138	77.5355	77.4938	67.8103	68.9226	64.4506	83.703	88.9002	76.3532	53.8587	31.2284	46.7613	57.5527	72.7373	67.8107	64.7171	47.9524	70.0411
2021-11-08	67.6792	75.56	59.3411	69.2909	76.9813	81.5249	61.0626	76.5996	77.0253	62.0491	77.5459	77.5276	67.9153	69.0046	64.7158	83.7477	88.9142	76.4088	53.9023	31.2949	46.8466	57.6402	72.7969	67.8519	64.8481	48.162	70.0896
2021-11-09	67.8956	75.6015	59.4792	69.3592	77.0658	81.5437	61.173	76.6334	77.0579	62.0907	77.5735	77.5599	68.0246	69.1218	65.0004	83.7907	88.9327	76.4645	53.9594	31.3615	46.9726	57.7413	72.8566	67.8967	64.9916	48.3724	70.1474
2021-11-10	68.1128	75.6629	59.626	69.4323	77.1568	81.5714	61.2762	76.6672	77.1041	62.1406	77.6061	77.5936	68.1078	69.1977	65.2942	83.8245	88.9512	76.5202	54.0072	31.4283	47.099	57.8385	72.9164	67.9415	65.1305	48.7774	70.211
2021-11-11	68.3306	75.6728	59.7702	69.5098	77.2303	81.6011	61.3651	76.7011	77.11	62.1968	77.6341	77.6277	68.2115	69.2918	65.5863	83.8622	88.9697	76.576	54.0549	31.4952	47.2257	57.9694	72.9761	67.9863	65.2667	49.1832	70.2683
2021-11-12	68.5492	75.7113	59.9549	69.5769	77.3043	81.6151	61.48	76.735	77.1529	62.2223	77.6573	77.6614	68.3322	69.3909	65.8873	83.8946	88.9882	76.6318	54.127	31.5623	47.3528	58.0905	73.036	68.0503	65.397	49.5924	70.3308
2021-11-13	68.7272	75.7462	60.0052	69.6087	77.359	81.6291	61.5221	76.7689	77.1829	62.2478	77.6855	77.6927	68.3558	69.4603	66.1145	83.9268	89.0067	76.6877	54.1496	31.6295	47.4802	58.145	73.0958	68.1144	65.5415	50.0648	70.375
2021-11-14	68.9057	75.7477	60.0415	69.6223	77.3996	81.6431	61.543	76.8028	77.1863	62.2734	77.7185	77.7057	68.3668	69.4607	66.1883	83.9386	89.0252	76.7286	54.1721	31.6968	47.608	58.1563	73.1558	68.1553	65.5544	50.1911	70.3998
2021-11-15	69.0847	75.7733	60.1821	69.6744	77.4892	81.6576	61.6218	76.8387	77.2162	62.3138	77.7435	77.7381	68.4579	69.5418	66.4239	84.0006	89.0438	76.7695	54.2058	31.7643	47.7361	58.2539	73.2164	68.1962	65.691	50.5366	70.4507
2021-11-16	69.2641	75.8147	60.3456	69.7522	77.5662	81.6719	61.6969	76.8746	77.2506	62.3638	77.7701	77.7698	68.5514	69.6295	66.6886	84.0595	89.1072	76.8104	54.2623	31.8319	47.8745	58.3762	73.2771	68.2372	65.887	50.8846	70.5129
2021-11-17	69.444	75.8809	60.3852	69.8369	77.638	81.7146	61.7721	76.9106	77.2954	62.4134	77.8005	77.8014	68.6393	69.6984	66.956	84.0957	89.1706	76.8514	54.3289	31.8997	48.0133	58.4887	73.3378	68.3009	66.0598	51.3293	70.5797
2021-11-18	69.6243	75.924	60.5662	69.9276	77.6977	81.7404	61.8451	76.9465	77.3299	62.4632	77.8339	77.837	68.743	69.771	66.991	84.1223	89.2341	76.8924	54.3994	31.9676	48.1526	58.6188	73.3986	68.3646	66.2261	51.4323	70.6439
2021-11-19	69.8052	75.9641	60.7957	70.0177	77.7528	81.7602	61.9355	76.9825	77.3795	62.4866	77.8576	77.8724	68.8567	69.8542	67.0894	84.1533	89.2976	76.9334	54.4927	32.0357	48.2922	58.7268	73.4594	68.4701	66.3876	51.7389	70.714
2021-11-20	69.9433	75.9996	60.8757	70.0741	77.7913	81.78	61.9723	77.0185	77.417	62.51	77.8887	77.9033	68.8786	69.9217	67.1942	84.1951	89.3612	76.9745	54.5541	32.1039	48.4322	58.7732	73.5203	68.5759	66.5695	52.0193	70.767
2021-11-21	70.0817	76.0008	60.9388	70.095	77.8142	81.7998	62.0018	77.0545	77.4209	62.5334	77.9245	77.9182	68.8852	69.9221	67.2336	84.2048	89.4248	77.0017	54.5675	32.1722	48.5727	58.7838	73.5812	68.6818	66.5891	52.0748	70.7932
2021-11-22	70.2204	76.0278	61.1114	70.1717	77.8676	81.8264	62.0553	77.0556	77.4545	62.7259	77.9388	77.9556	68.9693	69.9788	67.3713	84.2556	89.4885	77.029	54.6206	32.2407	48.7135	58.8424	73.645	68.7848	66.7441	52.2454	70.8542
2021-11-23	70.3593	76.064	61.2892	70.2959	77.9206	81.8561	62.1214	77.0567	77.4922	62.8738	77.9823	77.9919	69.0509	70.0511	67.5329	84.2808	89.5522	77.0564	54.6913	32.3094	48.7892	58.9188	73.7089	68.888	66.9164	52.4778	70.9266
2021-11-24	70.4985	76.1272	61.4665	70.4489	77.969	81.8936	62.1804	77.0577	77.5393	63.0277	78.015	78.0289	69.1311	70.1138	67.7119	84.3121	89.6159	77.0837	54.7756	32.3782	48.8649	58.9899	73.7728	68.9937	67.0994	52.711	71.0091
2021-11-25	70.638	76.1643	61.645	70.6018	78.0168	81.9086	62.2354	77.0588	77.5768	63.1863	78.0349	78.0743	69.2262	70.1784	67.8563	84.3373	89.6797	77.111	54.86	32.4471	48.9408	59.0652	73.8367	69.0996	67.2862	52.9532	71.0882
2021-11-26	70.7778	76.1938	61.8469	70.7421	78.0638	81.9167	62.3096	77.0599	77.6259	63.302	78.061	78.1235	69.3324	70.2336	68.0304	84.3623	89.7436	77.1383	54.9549	32.5162	49.0168	59.1328	73.9008	69.2426	67.4856	53.1247	71.1669
2021-11-27	70.8979	76.22	61.9166	70.8523	78.102	81.9249	62.3431	77.0609	77.6603	63.4178	78.0856	78.1729	69.3639	70.2798	68.1209	84.3885	89.8075	77.1657	55.05	32.5854	49.0929	59.1622	73.9649	69.3859	67.6671	53.2781	71.232
2021-11-28	71.0181	76.2216	61.9476	70.8915	78.1581	81.933	62.3616	77.062	77.6655	63.5339	78.1251	78.1984	69.3751	70.28	68.1505	84.397	89.8714	77.1862	55.0692	32.6548	49.1691	59.1658	74.029	69.4816	67.6982	53.3133	71.2625
2021-11-29	71.1385	76.2384	62.0895	70.9979	78.228	82.0178	62.4074	77.0631	77.6941	63.5906	78.136	78.2547	69.4612	70.319	68.266	84.4241	89.9354	77.2067	55.1102	32.7243	49.2454	59.2101	74.0938	69.5774	67.8284	53.4308	71.3297
2021-11-30	71.2592	76.2669	62.2125	71.1282	78.3121	82.0553	62.4628	77.0641	77.7304	63.6542	78.1747	78.3096	69.5436	70.3948	68.3817	84.4362	89.9994	77.2272	55.1714	32.794	49.3048	59.2653	74.1586	69.6734	67.9564	53.594	71.3998
2021-12-01	71.3801	76.3124	62.3434	71.2656	78.3994	82.1042	62.5147	77.0652	77.7693	63.72	78.1965	78.3634	69.636	70.5131	68.5073	84.4462	90.0386	77.2476	55.2327	32.8638	49.3643	59.3096	74.2236	69.7695	68.1057	53.7394	71.4732
2021-12-02	71.5011	76.3346	62.4426	71.3948	78.4953	82.167	62.565	77.0662	77.8017	63.7937	78.232	78.4191	69.7317	70.6243	68.612	84.4544	90.0779	77.2681	55.2997	32.9338	49.4239	59.3611	74.2885	69.8993	68.2595	53.8673	71.5453
2021-12-03	71.6224	76.3585	62.5325	71.5154	78.5837	82.1874	62.621	77.0673	77.8393	63.8419	78.2531	78.4772	69.834	70.7385	68.7149	84.4675	90.1171	77.2887	55.3965	33.0039	49.4835	59.4091	74.3535	70.0294	68.4231	53.9691	71.614
2021-12-04	71.7232	76.3758	62.5564	71.6041	78.6903	82.2078	62.6505	77.0684	77.8664	63.8901	78.2772	78.5313	69.857	70.8349	68.7732	84.4883	90.1564	77.3092	55.4767	33.0741	49.5432	59.4212	74.4186	70.1597	68.5718	54.0711	71.6698
2021-12-05	71.8242	76.3771	62.5691	71.6324	78.8536	82.2282	62.6648	77.0694	77.8725	63.9384	78.3043	78.5699	69.8657	70.8357	68.7886	84.509	90.1957	77.3244	55.4967	33.1446	49.603	59.4249	74.4837	70.2315	68.918	54.0904	71.7068
2021-12-06	71.9253	76.3902	62.645	71.7162	78.9845	82.2486	62.7041	77.0705	77.9018	63.9678	78.323	78.6441	69.9517	70.9431	68.8627	84.5214	90.235	77.3397	55.6185	33.2151	49.6628	59.4549	74.5503	70.3033	69.0813	54.1602	71.7697
2021-12-07	72.0266	76.4089	62.7186	71.8191	79.1591	82.2684	62.7429	77.0716	77.9363	64.0101	78.3327	78.7154	70.027	71.0832	68.961	84.5739	90.2743	77.355	55.6966	33.2858	49.7187	59.4879	74.6169	70.3753	69.192	54.2481	71.8327
2021-12-08	72.128	76.4378	62.7955	71.9315	79.3458	82.2882	62.7819	77.0726	77.9737	64.0584	78.349	78.7549	70.1045	71.195	69.0555	84.591	90.3083	77.3703	55.7748	33.3567	49.7747	59.5218	74.6835	70.4707	69.3125	54.3347	71.8944
2021-12-09	72.2296	76.4572	62.8619	72.0389	79.5366	82.3364	62.8247	77.0737	78.0091	64.1111	78.365	78.819	70.1792	71.3179	69.1492	84.615	90.3424	77.3856	55.8577	33.4277	49.8307	59.5585	74.7502	70.5639	69.4452	54.4151	71.9615
2021-12-10	72.3313	76.4785	62.9265	72.1379	79.7136	82.3552	62.8742	77.0748	78.0495	64.1604	78.3829	78.8794	70.2614	71.4553	69.2342	84.633	90.3764	77.4009	55.9407	33.4989	49.8867	59.5863	74.817	70.6573	69.5808	54.4956	72.024
2021-12-11	72.4393	76.4966	62.942	72.2127	79.8749	82.374	62.8955	77.0758	78.0794	64.2097	78.3957	78.9327	70.2785	71.5573	69.2828	84.6567	90.4105	77.4162	56.0136	33.5702	49.9428	59.5931	74.8838	70.7507	69.6789	54.555	72.0752
2021-12-12	72.5474	76.4978	62.9542	72.2349	80.089	82.3928	62.9077	77.0769	78.0878	64.2591	78.4096	78.9682	70.2857	71.5766	69.2993	84.6673	90.4446	77.4289	56.0301	33.6417	49.999	59.5941	74.9507	70.8114	69.9658	54.5699	72.1095
2021-12-13	72.6558	76.5138	63.0135	72.3008	80.2428	82.45	62.9425	77.078	78.1189	64.2739	78.4241	79.023	70.3548	71.6668	69.3605	84.6809	90.4787	77.4415	56.0806	33.7133	50.0553	59.6153	75.0111	70.8721	70.0615	54.6255	72.1618
2021-12-14	72.7642	76.531	63.0714	72.3906	80.4324	82.5067	62.9784	77.079	78.1591	64.2943	78.4367	79.0777	70.4137	71.7727	69.4381	84.7159	90.5128	77.4542	56.1477	33.7851	50.0821	59.6403	75.0716	70.9329	70.1607	54.6942	72.2219
2021-12-15	72.8729	76.5598	63.1293	72.5194	80.6786	82.5462	63.0146	77.0801	78.2004	64.3547	78.4527	79.1296	70.4813	71.8814	69.5278	84.7502	90.6664	77.4669	56.2159	33.857	50.109	59.6738	75.1321	71.024	70.2655	54.7611	72.2925
2021-12-16	72.9817	76.581	63.194	72.6415	80.9357	82.592	63.0517	77.0812	78.2414	64.4418	78.4742	79.2061	70.5624	71.9822	69.617	84.7876	90.8203	77.4796	56.3145	33.9291	50.1359	59.7121	75.1927	71.1084	70.3793	54.83	72.3696
2021-12-17	73.0907	76.6092	63.272	72.7735	81.1596	82.8783	63.1008	77.0822	78.2876	64.5039	78.4986	79.2743	70.6669	72.1131	69.7094	84.8115	90.9744	77.4923	56.4382	34.0013	50.1628	59.7439	75.2533	71.1928	70.5049	54.8895	72.4759
2021-12-18	73.1423	76.6267	63.2963	72.8882	81.3442	83.1656	63.125	77.0833	78.3234	64.5661	78.5239	79.3622	70.6998	72.2037	69.7496	84.8403	91.1289	77.505	56.5601	34.0737	50.1897	59.7526	75.314	71.2773	70.6374	54.9351	72.5758
2021-12-19	73.194	76.629	63.3128	72.9451	81.5112	83.4539	63.1461	77.0844	78.3355	64.6283	78.5352	79.4249	70.714	72.2049	69.7628	84.8649	91.2835	77.5121	56.5859	34.1463	50.2166	59.7778	75.3747	71.362	70.8431	54.9481	72.6494
2021-12-20	73.2457	76.6443	63.3675	73.0501	81.6911	83.6463	63.183	77.0854	78.3804	64.6924	78.546	79.4941	70.7956	72.2958	69.8364	84.9609	91.4385	77.5192	56.6832	34.219	50.2435	59.8326	75.3993	71.4467	70.9942	54.9962	72.7348
2021-12-21	73.2975	76.6692	63.4296	73.1774	81.8519	84.0107	63.2375	77.0865	78.4362	64.7634	78.5753	79.5623	70.869	72.424	69.928	85.055	91.5937	77.5262	56.773	34.2918	50.2665	59.8923	75.424	71.5275	71.1082	55.0499	72.8434
2021-12-22	73.3493	76.7029	63.4767	73.3035	81.9716	84.2977	63.2994	77.0876	78.4886	64.8294	78.6	79.6321	70.9352	72.5049	70.033	85.1719	91.6129	77.5333	56.876	34.3648	50.2894	59.9602	75.4487	71.5857	71.2361	55.1048	72.9408
2021-12-23	73.4011	76.7252	63.5034	73.3927	82.0221	84.3547	63.3311	77.0886	78.5341	64.8437	78.6192	79.703	70.995	72.6169	70.1008	85.3054	91.632	77.5404	56.9362	34.438	50.3123	60.0382	75.4734	71.644	71.3666	55.1494	72.999
2021-12-24	73.453	76.7289	63.5039	73.403	82.0269	84.4118	63.3342	77.0897	78.5487	64.858	78.6213	79.7281	70.9963	72.6681	70.1018	85.3371	91.6512	77.5475	56.9375	34.5113	50.3353	60.0514	75.4981	71.7024	71.4621	55.1627	73.0219
2021-12-25	73.4895	76.729	63.5039	73.4055	82.0376	84.4688	63.3367	77.0908	78.5497	64.8723	78.6214	79.7308	70.9963	72.6681	70.1059	85.3414	91.6704	77.5546	56.9387	34.5848	50.3583	60.0514	75.5228	71.7608	71.4636	55.1629	73.0352
2021-12-26	73.5259	76.7291	63.5048	73.4131	82.0639	84.5259	63.3407	77.0918	78.5558	64.8866	78.6216	79.759	70.9978	72.6681	70.1089	85.3544	91.6896	77.5617	56.94	34.6584	50.3813	60.0528	75.5475	71.8192	71.464	55.1639	73.0541
2021-12-27	73.5624	76.7405	63.5409	73.476	82.1722	84.6442	63.3872	77.0929	78.5946	64.9008	78.6293	79.8422	71.0671	72.7451	70.1721	85.5044	91.7088	77.5688	57.03	34.7322	50.4043	60.0751	75.5642	71.8777	71.5533	55.2015	73.1159
2021-12-28	73.599	76.755	63.5898	73.5548	82.2619	84.7571	63.4476	77.094	78.6436	64.954	78.6387	79.9419	71.1358	72.8702	70.2511	85.7022	91.728	77.5759	57.1202	34.8062	50.4473	60.1042	75.581	71.9362	71.6602	55.25	73.186
2021-12-29	73.6355	76.7717	63.6297	73.6367	82.3541	84.853	63.5019	77.095	78.6906	65.0051	78.6603	80.0431	71.208	72.9831	70.3361	85.9082	91.7478	77.583	57.2245	34.8803	50.4904	60.1254	75.5978	71.9948	71.7949	55.3026	73.2567
2021-12-30	73.6721	76.7839	63.6698	73.704	82.4042	84.9291	63.5461	77.0961	78.7361	65.0401	78.6818	80.1357	71.2704	73.1009	70.3862	86.1108	91.7677	77.5901	57.3291	34.9545	50.5336	60.1547	75.6145	72.0534	71.9278	55.3409	73.3198
2021-12-31	73.7087	76.7869	63.6745	73.7195	82.4092	85.0053	63.5532	77.0972	78.7513	65.0415	78.6963	80.1716	71.2973	73.1581	70.3868	86.149	91.7876	77.5972	57.3423	35.0289	50.5767	60.1596	75.6313	72.1121	72.0234	55.3548	73.3482
2022-01-01	73.7557	76.7869	63.6746	73.722	82.4152	85.0816	63.5549	77.0982	78.7528	65.043	78.6977	80.1805	71.2973	73.1581	70.3873	86.1533	91.8075	77.6043	57.3433	35.1035	50.6199	60.1596	75.6481	72.1708	72.0253	55.3549	73.3645
2022-01-02	73.8028	76.787	63.6826	73.7416	82.4516	85.1579	63.5721	77.0993	78.7596	65.0444	78.7031	80.2532	71.2974	73.1581	70.3916	86.1783	91.8273	77.6152	57.3531	35.1783	50.6632	60.1602	75.6649	72.2296	72.1392	55.3589	73.3979
2022-01-03	73.85	76.8026	63.7211	73.7888	82.5181	85.2708	63.6085	77.1004	78.8022	65.0613	78.7761	80.3627	71.3583	73.2344	70.4427	86.3575	91.8472	77.6262	57.4124	35.2531	50.7065	60.1816	75.6869	72.2884	72.2388	55.3913	73.459
2022-01-04	73.8971	76.821	63.7685	73.8572	82.5779	85.4246	63.6661	77.1014	78.8579	65.0804	78.8	80.4907	71.423	73.3566	70.5193	86.5518	91.8671	77.6371	57.5279	35.3282	50.749	60.2092	75.709	72.3473	72.3232	55.4446	73.5377
2022-01-05	73.9443	76.8539	63.8228	73.9291	82.625	85.4609	63.716	77.1025	78.9178	65.1091	78.843	80.6108	71.492	73.4601	70.5919	86.75	92.1704	77.6481	57.635	35.4034	50.7916	60.2438	75.7311	72.4062	72.4237	55.5018	73.6112
2022-01-06	73.9915	76.8785	63.8842	73.9903	82.6693	85.4973	63.7754	77.1036	78.9772	65.1676	78.8924	80.688	71.5684	73.573	70.6572	86.9159	92.4746	77.659	57.6494	35.4788	50.8342	60.2882	75.7532	72.4651	72.4594	55.5068	73.6675
2022-01-07	74.0388	76.9041	63.9577	74.0577	82.7218	85.5803	63.8316	77.1046	79.0446	65.2174	78.99	80.8152	71.6472	73.7008	70.7332	87.1184	92.7798	77.67	57.7276	35.5543	50.8768	60.3178	75.7753	72.5241	72.5677	55.5506	73.7464
2022-01-08	74.0919	76.9854	63.9808	74.1118	82.7608	85.6634	63.8548	77.1057	79.091	65.2673	79.1865	80.9544	71.6647	73.7755	70.7663	87.169	93.0861	77.6809	57.7888	35.63	50.9195	60.3232	75.7973	72.5832	72.6911	55.5837	73.8203
2022-01-09	74.145	77.0443	63.9909	74.1341	82.7862	85.7465	63.8684	77.1068	79.1055	65.3171	79.3293	81.0606	71.6724	73.7759	70.7731	87.2852	93.3933	77.6892	57.8007	35.7059	50.9622	60.3242	75.8194	72.624	72.7234	55.6074	73.8703
2022-01-10	74.1982	77.0572	64.0328	74.1785	82.8187	85.8248	63.8988	77.1078	79.1521	65.3374	79.4629	81.1782	71.7291	73.8577	70.8245	87.4369	93.7016	77.6975	57.8576	35.7819	51.005	60.3425	75.8549	72.6648	72.8211	55.631	73.9358
2022-01-11	74.2515	77.0798	64.0835	74.2428	82.8496	85.9584	63.9376	77.1089	79.2082	65.3622	79.5587	81.3153	71.7711	73.9861	70.8898	87.6262	94.0109	77.7058	57.977	35.8581	51.0392	60.3686	75.8905	72.7329	72.9472	55.6814	74.0216
2022-01-12	74.3047	77.2178	64.1391	74.3138	82.8793	86.0854	63.981	77.11	79.2636	65.388	79.7104	81.4476	71.8145	74.0919	70.9515	87.8338	94.0425	77.7141	58.064	35.9344	51.0733	60.3921	75.926	72.8012	73.062	55.739	74.1017
2022-01-13	74.358	77.2413	64.1939	74.3829	82.9081	86.2502	64.0221	77.111	79.3136	65.4372	79.8575	81.5711	71.8633	74.2249	71.0146	88.018	94.0742	77.7224	58.1414	36.0109	51.1076	60.4405	75.9616	72.8794	73.19	55.7885	74.1804
2022-01-14	74.4114	77.2732	64.2527	74.4571	82.9397	86.3352	64.0728	77.1121	79.3692	65.4894	80.0728	81.7009	71.9162	74.3438	71.0814	88.2162	94.1059	77.7307	58.2339	36.0876	51.1418	60.4818	75.9971	72.9541	73.327	55.8365	74.256
2022-01-15	74.4553	77.5379	64.2646	74.5268	82.9605	86.4202	64.0972	77.1132	79.4057	65.5417	80.2405	81.8638	71.9307	74.4123	71.1104	88.3525	94.1375	77.739	58.2649	36.1644	51.1761	60.5095	76.0327	73.0289	73.4643	55.8694	74.3304
2022-01-16	74.4992	77.6225	64.271	74.5492	82.973	86.5053	64.1092	77.1142	79.4156	65.594	80.3803	81.973	71.9337	74.4127	71.1179	88.4429	94.1692	77.7572	58.2959	36.2414	51.2103	60.5101	76.0683	73.0769	73.5307	55.8768	74.377
2022-01-17	74.5432	77.6477	64.3041	74.5962	82.9927	86.6063	64.1356	77.1153	79.4486	65.6107	80.4318	82.0705	71.9638	74.4645	71.1586	88.5664	94.2009	77.7755	58.3491	36.3186	51.2446	60.5211	76.0998	73.125	73.6179	55.9066	74.4324
2022-01-18	74.5872	77.6804	64.34	74.6562	83.011	86.7098	64.1706	77.1164	79.4866	65.63	80.5134	82.1692	71.991	74.5421	71.2075	88.7086	94.2327	77.7937	58.4117	36.3959	51.2741	60.5383	76.1313	73.173	73.7384	55.9424	74.4938
2022-01-19	74.6312	77.8981	64.378	74.7258	83.0298	87.0334	64.2081	77.1643	79.5229	65.6533	80.5834	82.2602	72.017	74.5892	71.2598	88.8487	94.255	77.8119	58.478	36.4734	51.3035	60.5551	76.1628	73.2211	73.8565	55.9778	74.5846
2022-01-20	74.6753	77.9299	64.4115	74.7945	83.0457	87.175	64.2405	77.193	79.5547	65.6952	80.6576	82.3502	72.0457	74.6474	71.3108	88.9808	94.2773	77.8302	58.5444	36.5511	51.333	60.5758	76.1943	73.2692	73.9664	56.0138	74.6501
2022-01-21	74.7193	77.9745	64.4487	74.8577	83.0645	87.2129	64.2827	77.2226	79.5915	65.7413	80.7229	82.4406	72.0796	74.7053	71.3604	89.1304	94.2996	77.8484	58.6158	36.6289	51.3625	60.594	76.2258	73.327	74.0839	56.0427	74.7055
2022-01-22	74.7496	78.2401	64.456	74.9032	83.0755	87.2509	64.302	77.2522	79.6165	65.7873	80.8086	82.5568	72.0843	74.7454	71.386	89.256	94.3219	77.8667	58.6673	36.7069	51.392	60.5967	76.2573	73.3847	74.2083	56.0704	74.7621
2022-01-23	74.7799	78.2949	64.4612	74.919	83.0822	87.2889	64.3111	77.2817	79.6225	65.8334	80.8707	82.6243	72.0845	74.7619	71.3924	89.3251	94.3443	77.9037	58.7174	36.785	51.4215	60.5971	76.2888	73.4041	74.2662	56.0739	74.7961
2022-01-24	74.8102	78.3173	64.4824	74.9559	83.0912	87.3342	64.3358	77.3113	79.6448	65.8499	80.8836	82.6916	72.1066	74.7784	71.422	89.4677	94.3666	77.9407	58.761	36.8633	51.4334	60.6044	76.3092	73.4235	74.3256	56.0936	74.8352
2022-01-25	74.8405	78.3425	64.5044	75.0052	83.1002	87.3853	64.3626	77.3409	79.671	65.8673	80.8976	82.7597	72.1267	74.8317	71.4578	89.5896	94.389	77.9778	58.8149	36.9418	51.4452	60.6176	76.3295	73.4597	74.3745	56.1185	74.8789
2022-01-26	74.8708	78.4961	64.5266	75.0543	83.1082	87.4284	64.388	77.3696	79.6967	65.8846	80.9117	82.8255	72.1477	74.8605	71.4988	89.6644	94.404	78.0149	58.8707	37.0205	51.4571	60.6313	76.3498	73.4959	74.4229	56.1433	74.9247
2022-01-27	74.9011	78.5205	64.5482	75.1066	83.1157	87.462	64.41	77.3904	79.7189	65.9266	80.9372	82.8921	72.1691	74.9084	71.5334	89.7561	94.4191	78.052	58.9179	37.0993	51.469	60.6464	76.3701	73.5321	74.4913	56.1646	74.9665
2022-01-28	74.9314	78.5431	64.5754	75.1525	83.1241	87.4813	64.4411	77.4111	79.7481	65.9668	80.9579	82.9594	72.1945	74.9492	71.5717	89.8117	94.4341	78.0891	58.9757	37.1783	51.4808	60.6604	76.3905	73.5617	74.5786	56.1859	75.0081
2022-01-29	74.9502	78.6931	64.581	75.1839	83.1286	87.5007	64.451	77.4394	79.7662	66.0071	81.0046	83.0444	72.1989	74.979	71.5957	89.8698	94.4492	78.1262	58.9996	37.2574	51.4927	60.6622	76.4108	73.5913	74.6668	56.2019	75.0473
2022-01-30	74.969	78.7136	64.5831	75.1945	83.1317	87.5201	64.4582	77.4635	79.7705	66.0474	81.0374	83.1049	72.1992	74.9888	71.5999	89.9095	94.4643	78.1415	59.0235	37.3367	51.5046	60.6625	76.4312	73.6209	74.7177	56.2054	75.0714
2022-01-31	74.9878	78.728	64.5975	75.2202	83.1367	87.536	64.4737	79.0969	79.7863	66.0583	81.047	83.1658	72.2121	74.9987	71.6152	89.9893	94.4793	78.1568	59.0534	37.4162	51.5117	60.6684	76.4449	73.6505	74.7865	56.2206	75.1204
2022-02-01	75.0066	78.7469	64.6123	75.2507	83.1413	87.554	64.4868	79.121	79.804	66.0696	81.0623	83.2216	72.2259	75.0253	71.6363	90.0515	94.4944	78.1721	59.091	37.4959	51.5187	60.6772	76.4587	74.9874	74.8705	56.24	75.1538
2022-02-02	75.0254	78.8274	64.6269	75.2874	83.146	87.5728	64.4999	79.1514	79.8229	66.0815	81.0753	83.2715	72.2398	75.0477	71.6595	90.0973	94.5425	78.1874	59.1302	37.5757	51.5258	60.6883	76.4725	76.3487	74.9483	56.2576	75.1903
2022-02-03	75.0442	78.8495	64.6397	75.3218	83.15	87.5876	64.5138	79.1809	79.8383	66.1094	81.0936	83.3185	72.2505	75.0798	71.6785	90.1374	94.5906	78.2028	59.1667	37.6557	51.5329	60.7001	76.4863	76.3697	75.0146	56.2777	75.2207
2022-02-04	75.063	78.8652	64.6547	75.3529	83.1543	87.5985	64.5262	79.8683	79.8583	66.1274	81.1171	83.3667	72.2648	75.1078	71.6991	90.1881	94.6387	78.2181	59.2034	37.7359	51.5399	60.7116	76.5	76.3939	75.0779	56.2951	75.2588
2022-02-05	75.0763	78.9314	64.6563	75.3724	83.1569	87.6094	64.5321	79.9128	79.8717	66.1454	81.1527	83.4264	72.2668	75.1327	71.7073	90.2298	94.6868	78.2334	59.2284	37.8162	51.547	60.7139	76.5138	76.4182	75.1463	56.3096	75.2871
2022-02-06	75.0896	78.9429	64.6572	75.3791	83.1585	87.6203	64.5348	79.9398	79.8746	66.1634	81.181	83.4606	72.2671	75.14	71.7092	90.266	94.735	78.2409	59.2328	37.8967	51.5541	60.7141	76.5276	76.4424	75.1628	56.3098	75.3025
2022-02-07	75.103	78.9497	64.6637	75.3944	83.1613	87.6352	64.546	79.9668	79.887	66.171	81.1898	83.4951	72.274	75.1472	71.7194	90.3114	94.7832	78.2483	59.2616	37.9774	51.558	60.7203	76.5385	76.4637	75.2121	56.3229	75.3241
2022-02-08	75.1164	78.9597	64.6711	75.4204	83.1638	87.6479	64.5571	80.3344	79.9001	66.1792	81.2078	83.5313	72.2795	75.1756	71.7332	90.3829	94.8314	78.2558	59.288	38.0583	51.562	60.7204	76.5494	76.4851	75.2549	56.3398	75.3521
2022-02-09	75.1297	79.0124	64.6788	75.4442	83.1666	87.664	64.5653	80.3577	79.9142	66.1905	81.2345	83.5638	72.2859	75.1919	71.7468	90.4301	94.842	78.2632	59.3167	38.1393	51.5659	60.7318	76.5603	76.5188	75.2906	56.3554	75.3759
2022-02-10	75.1431	79.0233	64.6863	75.4667	83.1691	87.6816	64.5767	80.3582	79.9254	66.213	81.2484	83.594	72.2923	75.2181	71.7589	90.4778	94.8525	78.2707	59.3441	38.2205	51.5699	60.7439	76.5712	76.5496	75.3271	56.3724	75.3974
2022-02-11	75.1564	79.0359	64.6951	75.4875	83.1717	87.6926	64.5883	80.3586	79.9402	66.2246	81.2596	83.6246	72.3019	75.2431	71.7724	90.5571	94.8631	78.2782	59.3707	38.3019	51.5738	60.7532	76.5821	76.5804	75.3637	56.3842	75.4182
2022-02-12	75.1648	79.0839	64.6962	75.5	83.1734	87.7036	64.5933	80.3591	79.9492	66.2363	81.2876	83.6589	72.3027	75.2728	71.7768	90.5976	94.8736	78.2856	59.388	38.3834	51.5778	60.7544	76.593	76.6112	75.4028	56.3936	75.437
2022-02-13	75.1731	79.0905	64.6965	75.5036	83.1746	87.7146	64.597	80.3595	79.9512	66.248	81.319	83.6756	72.303	75.2869	71.7779	90.6253	94.8842	78.2887	59.3937	38.4651	51.5817	60.7545	76.6039	76.5838	75.4116	56.3937	75.4474
2022-02-14	75.1814	79.095	64.7008	75.515	83.1767	87.7261	64.6031	80.36	79.9604	66.2596	81.3225	83.6939	72.3088	75.3011	71.7837	90.6756	94.8947	78.2918	59.4085	38.547	51.5842	60.7596	76.6117	76.5964	75.4389	56.404	75.4617
2022-02-15	75.1898	79.1006	64.7059	75.5323	83.1785	87.7457	64.6111	80.3604	79.9698	66.2651	81.3356	83.7153	72.314	75.3372	71.7934	90.7057	94.9053	78.295	59.4224	38.6291	51.5866	60.7673	76.6194	76.605	75.4749	56.4171	75.4788
2022-02-16	75.1981	79.1473	64.7114	75.5479	83.1807	87.7612	64.6194	80.3608	79.9791	66.2728	81.3515	83.733	72.314	75.3556	71.8026	90.7249	94.9145	78.2981	59.4446	38.7113	51.5891	60.7739	76.6271	76.6441	75.5097	56.4295	75.4964
2022-02-17	75.2065	79.1555	64.717	75.5632	83.1832	87.7626	64.6267	80.3613	79.9864	66.2893	81.3675	83.7487	72.3208	75.3767	71.8102	90.7764	94.9238	78.3012	59.4651	38.7938	51.5915	60.7806	76.6348	76.6535	75.5404	56.4421	75.5107
2022-02-18	75.2148	79.1621	64.7229	75.5825	83.1853	87.7639	64.6364	80.3617	79.9956	66.2994	81.3835	83.7658	72.3285	75.3974	71.8188	90.8028	94.9331	78.3043	59.4856	38.8764	51.5939	60.7876	76.6425	76.6692	75.5714	56.4514	75.5262
2022-02-19	75.2206	79.1989	64.7237	75.5905	83.1866	87.7653	64.643	80.3622	80.0014	66.3095	81.4031	83.7835	72.3292	75.4194	71.8226	90.8332	94.9423	78.3074	59.4969	38.9591	51.5964	60.7884	76.6502	76.6848	75.6052	56.4617	75.5389
2022-02-20	75.2263	79.2035	64.724	75.5933	83.1874	87.7667	64.6454	80.3626	80.0027	66.3196	81.4305	83.7906	72.3294	75.4194	71.824	90.8572	94.9516	78.3095	59.4995	39.0421	51.5988	60.7886	76.658	76.7012	75.6116	56.4619	75.5461
2022-02-21	75.2321	79.2082	64.7274	75.6055	83.189	87.7681	64.6522	80.3631	80.0083	66.3235	81.4356	83.8018	72.3347	75.4295	71.8297	90.9128	94.9609	78.3116	59.511	39.1252	51.6002	60.7903	76.6641	76.7177	75.6335	56.4718	75.5574
2022-02-22	75.2379	79.2151	64.731	75.6197	83.1909	87.7769	64.6627	80.3635	80.0144	66.3275	81.4452	83.8134	72.3395	75.4486	71.8354	90.9622	94.9702	78.3137	59.5242	39.2085	51.6016	60.7922	76.6703	76.732	75.6612	56.479	75.5703
2022-02-23	75.2436	79.2385	64.7353	75.6325	83.1926	87.7823	64.6704	80.3639	80.0212	66.3324	81.4618	83.8243	72.3431	75.4579	71.8412	91.0093	94.9792	78.3158	59.5391	39.292	51.603	60.7946	76.6764	76.7411	75.6854	56.4932	75.5832
2022-02-24	75.2494	79.2466	64.7391	75.6461	83.1946	87.8363	64.6717	80.3644	80.0264	66.3466	81.475	83.8351	72.3474	75.4705	71.8464	91.0552	94.9882	78.3179	59.553	39.3756	51.6044	60.7975	76.6826	76.7531	75.7046	56.4979	75.6007
2022-02-25	75.2551	79.2529	64.7445	75.6574	83.1961	87.8437	64.6817	80.3648	80.0336	66.355	81.4889	83.8451	72.3529	75.4842	71.854	91.0889	94.9972	78.32	59.5693	39.4595	51.6057	60.8012	76.6888	76.765	75.7279	56.5083	75.6132
2022-02-26	75.2617	79.2676	64.7451	75.6633	83.1974	87.8511	64.685	80.3653	80.038	66.3635	81.5081	83.8552	72.3532	75.5035	71.8565	91.1252	95.0063	78.3221	59.5784	39.5435	51.6071	60.8015	76.6949	76.777	75.7547	56.5107	75.6238
2022-02-27	75.2683	79.2685	64.7454	75.6661	83.1984	87.8585	64.6875	80.3657	80.0391	66.3719	81.5216	83.8593	72.3535	75.5039	71.857	91.1538	95.0153	78.3237	59.5802	39.6277	51.6085	60.8015	76.7011	76.777	75.7602	56.5107	75.6308
2022-02-28	75.2749	79.2713	64.7477	75.6766	83.1997	87.8664	64.6955	80.3662	80.0433	66.3761	81.5233	83.8685	72.3567	75.5043	71.8618	91.1831	95.0243	78.3253	59.5883	39.712	51.6098	60.8026	76.7056	76.777	75.7797	56.5178	75.6413
2022-03-01	75.2815	79.2749	64.7501	75.6887	83.2014	87.8732	64.7035	80.3666	80.0476	66.3793	81.5258	83.8789	72.3597	75.525	71.8665	91.2166	95.0333	78.3269	59.5965	39.7966	51.6111	60.8037	76.7101	76.777	75.8006	56.5218	75.6523
2022-03-02	75.2881	79.2895	64.7535	75.7016	83.2028	87.8803	64.7086	80.367	80.0531	66.3837	81.53	83.8875	72.3628	75.5363	71.8709	91.2362	95.0333	78.3285	59.6054	39.8813	51.6124	60.8068	76.7145	76.777	75.8188	56.5268	75.6635
2022-03-03	75.2947	79.2953	64.7566	75.7152	83.2042	87.8888	64.7159	80.3675	80.0567	66.3929	81.5355	83.8973	72.3662	75.5511	71.8746	91.2589	95.0335	78.3301	59.6145	39.9662	51.6137	60.8091	76.719	76.777	75.8398	56.5309	75.6749
2022-03-04	75.3013	79.2998	64.7624	75.7287	83.2054	87.8904	64.7244	80.3679	80.061	66.3966	81.5502	83.9058	72.374	75.5599	71.8813	91.2959	95.0338	78.3317	59.6274	40.0513	51.6149	60.8113	76.7235	76.777	75.8571	56.5354	75.6857
2022-03-05	75.3053	79.3067	64.7632	75.7363	83.2064	87.8921	64.7273	80.3684	80.0637	66.4002	81.5695	83.9144	72.3745	75.5749	71.8831	91.3234	95.034	78.3333	59.6327	40.1366	51.6162	60.8114	76.728	76.777	75.8803	56.5368	75.6945
2022-03-06	75.3093	79.3069	64.7633	75.7414	83.2075	87.8938	64.7312	80.3688	80.0643	66.4039	81.5787	83.9173	72.3748	75.575	71.8833	91.3379	95.0384	78.3346	59.6362	40.222	51.6175	60.8114	76.7325	76.777	75.884	56.537	75.7008
2022-03-07	75.3133	79.3082	64.7664	75.7509	83.2088	87.8955	64.7383	80.3711	80.0664	66.4056	81.5809	83.9237	72.3775	75.5751	71.8863	91.3763	95.0386	78.3358	59.6397	40.3077	51.6192	60.812	76.7363	76.777	75.8842	56.5402	75.7087
2022-03-08	75.3173	79.3104	64.7695	75.762	83.2099	87.8971	64.7441	80.372	80.0689	66.4075	81.5833	83.9305	72.3808	75.5864	71.8911	91.3951	95.0386	78.3371	59.646	40.3935	51.621	60.813	76.7401	76.777	75.8991	56.543	75.7175
2022-03-09	75.3213	79.327	64.7731	75.7718	83.2109	87.8988	64.7501	80.3764	80.0718	66.4105	81.5858	83.9364	72.3849	75.59	71.8955	91.4284	95.039	78.3384	59.6532	40.4795	51.6227	60.8152	76.7439	76.777	75.9262	56.5494	75.7269
2022-03-10	75.3253	79.3301	64.7769	75.7819	83.2124	87.9005	64.7573	80.4791	80.0738	66.4159	81.5909	83.9432	72.39	75.5973	71.8993	91.4507	95.0395	78.3397	59.6604	40.5657	51.6244	60.8173	76.7477	76.777	75.9462	56.5528	75.7371
2022-03-11	75.3293	79.3315	64.7838	75.7932	83.2137	87.9087	64.7642	80.582	80.0766	66.4176	81.6009	83.9502	72.3901	75.6031	71.9068	91.478	95.0395	78.341	59.6703	40.652	51.6261	60.8192	76.7516	76.777	75.96	56.5571	75.7485
2022-03-12	75.332	79.3356	64.7844	75.7985	83.2142	87.917	64.7682	80.685	80.0786	66.4192	81.6104	83.957	72.3904	75.611	71.9083	91.4943	95.0395	78.3423	59.6736	40.7386	51.6278	60.8193	76.7554	76.777	75.9768	56.5586	75.7579
2022-03-13	75.3348	79.336	64.7845	75.8005	83.2152	87.9253	64.7688	80.7881	80.079	66.4209	81.6176	83.9593	72.3907	75.6118	71.9083	91.5046	95.0395	78.3439	59.6769	40.8253	51.6295	60.8193	76.7592	76.777	75.9795	56.5588	75.7654
2022-03-14	75.3375	79.3367	64.787	75.8063	83.2166	87.9335	64.7753	80.8913	80.0807	66.4225	81.6198	83.965	72.3961	75.6127	71.9122	91.5421	95.0395	78.3454	59.6825	40.9122	51.6308	60.8201	76.764	76.777	75.9898	56.5623	75.7748
2022-03-15	75.3403	79.3377	64.7896	75.8151	83.2177	87.9418	64.7798	80.9947	80.0827	66.4242	81.6242	83.9708	72.4014	75.6177	71.9171	91.5627	95.0395	78.347	59.6881	40.9993	51.6321	60.8219	76.7689	76.777	76.0031	56.566	75.7849
2022-03-16	75.343	79.3431	64.7925	75.8229	83.2187	87.95	64.784	81.0982	80.0852	66.4254	81.6282	83.9763	72.4047	75.6199	71.9229	91.5842	95.0395	78.3486	59.6942	41.0866	51.6334	60.8236	76.7737	76.777	76.0199	56.5725	75.7951
2022-03-17	75.3458	79.3451	64.7952	75.8305	83.2199	87.9566	64.7881	81.2018	80.087	66.4292	81.6282	83.9819	72.4085	75.625	71.9271	91.6016	95.0395	78.3502	59.6999	41.1741	51.6346	60.826	76.7786	76.777	76.0337	56.5765	75.8048
2022-03-18	75.3485	79.3464	64.8016	75.8381	83.2209	87.9583	64.7932	81.3056	80.0896	66.4314	81.6283	83.9873	72.4135	75.6286	71.9336	91.6218	95.0395	78.3518	59.7064	41.2618	51.6359	60.8284	76.7834	76.777	76.0463	56.5801	75.8142
2022-03-19	75.3511	79.3495	64.8021	75.8422	83.2214	87.96	64.7974	81.4095	80.0914	66.4337	81.6432	83.9927	72.4141	75.6333	71.9349	91.6472	95.0395	78.3534	59.7128	41.3496	51.6372	60.8285	76.7883	76.777	76.0623	56.5818	75.8229
2022-03-20	75.3536	79.3496	64.8023	75.8444	83.2222	87.9617	64.7994	81.5135	80.0917	66.4359	81.6511	83.9942	72.4143	75.6333	71.935	91.6536	95.0395	78.355	59.7141	41.4376	51.6385	60.8286	76.7931	76.777	76.0655	56.5819	75.8294
2022-03-21	75.3561	79.3506	64.804	75.8491	83.2233	87.9634	64.8036	81.6177	80.0934	66.4368	81.6521	83.9983	72.4171	75.6335	71.9385	91.6663	95.0395	78.3566	59.7184	41.5259	51.6398	60.8292	76.8281	76.777	76.0751	56.5862	75.8382
2022-03-22	75.3586	79.3523	64.8062	75.8576	83.2246	87.965	64.8086	81.722	80.0952	66.4379	81.6549	84.0023	72.4198	75.6409	71.9429	91.6859	95.0395	78.3583	59.723	41.6143	51.6411	60.8303	76.8631	76.777	76.0872	56.5944	75.848
2022-03-23	75.3612	79.3563	64.8093	75.8644	83.2255	87.9963	64.8138	81.1822	80.0975	66.4394	81.6568	84.0062	72.4228	75.6433	71.949	91.709	95.0395	78.3599	59.7282	41.7029	51.6424	60.8329	76.8981	76.777	76.0992	56.6002	75.8526
2022-03-24	75.3637	79.3577	64.8121	75.8716	83.2265	88.0023	64.818	81.1862	80.0992	66.4438	81.6597	84.0105	72.426	75.6474	71.9526	91.734	95.0395	78.3615	59.7337	41.7917	51.6437	60.8348	76.9331	76.777	76.1102	56.6041	75.8614
2022-03-25	75.3662	79.3589	64.8165	75.8779	83.228	88.0039	64.8219	81.1902	80.1015	66.4462	81.6684	84.0146	72.432	75.6515	71.9598	91.7456	95.0395	78.3631	59.7415	41.8806	51.645	60.8372	76.9387	76.777	76.1132	56.608	75.8691
2022-03-26	75.3682	79.3612	64.817	75.8812	83.2285	88.0056	64.8239	81.1942	80.1033	66.4485	81.6859	84.0191	72.4325	75.6562	71.961	91.7499	95.0395	78.3648	59.7457	41.9698	51.6463	60.8373	76.9427	76.777	76.1217	56.6091	75.8758
2022-03-27	75.3701	79.3613	64.8172	75.8823	83.2296	88.0073	64.8249	81.1982	80.1036	66.4508	81.6915	84.0205	72.4328	75.6564	71.961	91.7562	95.0395	78.3661	59.7463	42.0591	51.6476	60.8373	76.9467	76.777	76.1235	56.6091	75.8808
2022-03-28	75.3721	79.3621	64.8186	75.8862	83.2306	88.009	64.8293	81.2022	80.1053	66.4521	81.697	84.0236	72.4365	75.6566	71.9636	91.7727	95.0395	78.3675	59.7504	42.1487	51.6484	60.8381	76.9507	76.777	76.1324	56.6115	75.8874
2022-03-29	75.374	79.3629	64.821	75.893	83.2316	88.0106	64.8343	81.2062	80.107	66.4532	81.6992	84.0268	72.4397	75.6601	71.9663	91.7857	95.0395	78.3689	59.7545	42.2384	51.6492	60.8389	76.9547	76.777	76.1408	56.6139	75.8945
2022-03-30	75.376	79.3685	64.8239	75.899	83.2325	88.0382	64.8386	81.31	80.1094	66.4548	81.7035	84.03	72.4428	75.6637	71.9712	91.8006	95.0395	78.3702	59.7598	42.3284	51.65	60.8407	76.9587	76.777	76.1502	56.6165	75.9059
2022-03-31	75.3779	79.37	64.8266	75.9059	83.2337	88.0424	64.8439	81.4139	80.1114	66.4589	81.7097	84.0333	72.4472	75.6664	71.9745	91.8126	95.0395	78.3716	59.7645	42.4185	51.6508	60.8421	76.9627	76.777	76.1596	56.619	75.9149
2022-04-01	75.3799	79.3708	64.8318	75.9107	83.2343	88.0441	64.8487	81.5179	80.1139	66.4706	81.7243	84.0356	72.4523	75.6694	71.9784	91.8318	95.0395	78.373	59.777	42.5088	51.6517	60.8441	76.9657	76.777	76.1695	56.6216	75.9241
2022-04-02	75.3807	79.3723	64.8322	75.913	83.2348	88.0458	64.8495	81.6221	80.1152	66.4823	81.735	84.0383	72.4523	75.6715	71.9792	91.8469	95.0395	78.3744	59.7896	42.5993	51.6525	60.8442	76.9688	76.777	76.1801	56.6241	75.9325
2022-04-03	75.3816	79.3723	64.8323	75.9141	83.2358	88.0475	64.8502	81.7264	80.1155	66.4941	81.7359	84.0389	72.4524	75.6722	71.9794	91.8543	95.0395	78.3744	59.8021	42.69	51.6533	60.8442	76.9718	76.777	76.1803	56.6254	75.9397
2022-04-04	75.3824	79.3727	64.8339	75.9168	83.2369	88.0491	64.8543	81.8309	80.1171	66.4658	81.7385	84.0407	72.4552	75.6729	71.9822	91.8671	95.0395	78.3744	59.8124	42.69	51.6533	60.8448	76.9748	76.777	76.1889	56.6268	75.9429
2022-04-05	75.3832	79.3731	64.8357	75.9219	83.2377	88.0508	64.8578	81.2272	80.119	66.4669	81.7416	84.0428	72.4585	75.6774	71.9848	91.8857	95.0395	78.3744	59.8164	42.69	51.6534	60.8455	76.9778	76.777	76.1951	56.629	75.9378
2022-04-06	75.3841	79.3746	64.8378	75.9285	83.2389	88.0677	64.8615	81.2302	80.121	66.4683	81.7439	84.0451	72.462	75.68	71.9879	91.8954	95.0395	78.3744	59.8226	42.69	51.6534	60.8474	76.9809	76.777	76.202	56.6337	75.9426
2022-04-07	75.3849	79.376	64.8398	75.933	83.2397	88.076	64.866	81.2332	80.1227	66.4713	81.7491	84.0473	72.4658	75.6833	71.9907	91.907	95.0395	78.3744	59.8259	42.69	51.6534	60.8486	76.9839	76.777	76.2087	56.6364	75.9458
2022-04-08	75.3857	79.3768	64.844	75.9372	83.2405	88.0842	64.8691	81.2362	80.1251	66.4727	81.7603	84.0497	72.4699	75.6863	71.9965	91.9217	95.0395	78.3744	59.8309	42.69	51.6534	60.8503	76.9839	76.777	76.2139	56.6397	75.9492
2022-04-09	75.3857	79.3785	64.8445	75.9389	83.2416	88.0925	64.8708	81.2392	80.1264	66.474	81.7685	84.0523	72.4706	75.6891	71.9968	91.9399	95.0395	78.3744	59.8324	42.69	51.6535	60.8504	76.9839	76.777	76.2192	56.6405	75.9515
2022-04-10	75.3857	79.3785	64.8447	75.9396	83.2424	88.1008	64.8722	81.2422	80.1267	66.4754	81.7698	84.0529	72.4707	75.6891	71.9968	91.9454	95.0395	78.3744	59.8339	42.69	51.6535	60.8505	76.9839	76.777	76.2194	56.6407	75.9529
2022-04-11	75.3857	79.3785	64.8461	75.9419	83.2438	88.1091	64.8745	81.2451	80.128	66.4763	81.7736	84.055	72.4735	75.6891	71.9987	91.962	95.0395	78.3744	59.8385	42.69	51.6535	60.8513	76.9839	76.777	76.226	56.6428	75.9554
2022-04-12	75.3857	79.3785	64.8483	75.9448	83.2448	88.0959	64.8784	81.2481	80.1298	66.4774	81.7736	84.0571	72.4762	75.6891	72.001	91.9736	95.0395	78.3744	59.8481	42.69	51.6535	60.8525	76.9839	76.777	76.2308	56.6443	75.9563
2022-04-13	75.3857	79.3785	64.8503	75.9495	83.2448	88.0959	64.8784	81.2511	80.1298	66.4789	81.7736	84.0591	72.4793	75.6891	72.004	91.9736	95.0395	78.3744	59.8577	42.69	51.6535	60.8537	76.9839	76.777	76.2361	56.6443	75.9586

## Sheet: Pob
Año	AUT	BEL	CZE	DEU	DNK	ESP	EST	FIN	FRA	HUN	IRL	ITA	LTU	LUX	LVA	MLT	PRT	NLD	POL	ROU	SVK	SVN	SWE	CYP	GRC	HRV	Total
Total	9043072	11632334	10724553	83900471	5813302	46745211	1325188	5548361	67422000	9634162	4982904	60367471	2689862	634814	1866934	516100	10167923	17173094	37797000	19127772	5460726	2078723	10160159	896005	10370747	4081657	440160545
Proportion	0.0205449	0.0264275	0.0243651	0.190613	0.0132072	0.1062	0.00301069	0.0126053	0.153176	0.0218878	0.0113207	0.137149	0.00611109	0.00144223	0.00424148	0.00117253	0.0231005	0.0390155	0.0858709	0.0434564	0.0124062	0.00472265	0.0230828	0.00203563	0.0235613	0.00927311
